# Supplementary material for: MTG16 regulates colonic epithelial differentiation, colitis, and tumorigenesis by repressing E protein transcription factors
Source: JCI Insight. 2022 May 23;7(10):e153045. doi: 10.1172/jci.insight.153045 (PMC9220854; doi:10.1172/jci.insight.153045)
Supplement: Supplemental table 4 [file jciinsight-7-153045-s290.xlsx]

## Sheet: Differentiated epithelial cells
Enteroendocrine (EE)	L-cell	Enterochromaffin	Absorptive	Tuft	Goblet	BEST4/OTOP2+ colonocyte
Haber et al. 2017	Parikh et al. 2019	Parikh et al. 2019	Haber et al. 2017	Haber et al. 2017	Haber et al. 2017	Parikh et al. 2019
GFRA3	PYY	CHGA	MEP1B	ALOX5AP	CLCA3	CA7
CHGB	S100A6	TPH1	ANPEP	HCK	ZG16	GUCA2B
TRP53I11	S100A10	DDC	GSTA1	LRMP	FCGBP	OTOP2
NEUROD1	VIM	SLC38A11	APOA1	AVIL	TFF3	CA4
VWA5B2	GCG	SYT13	GM3776	TRPM5	AGR2	BEST4
CCK	PHGR1	RGS2	IGSF9	SPIB	SCIN	MT1G
RFX6	SLPI	FEV	IL18	RGS13	PDIA5	MT1H
PRNP	ITM2C	CHGB	ACE2	LTC4S	TPSG1	SPIB
PCSK1	TIMP1	GULP1	CREB3L3	PYGL	CHST4	GUCA2A
SYT13	FAM3D	CISD1	KRT20	SH2D7	BCAS1	MT2A
RPH3AL	CHCHD10	RAMP1	SLC9A3	DCLK1	BACE2	LYPD8
FABP5	UCN3	PRAC1	DPEP1	ALOX5	GALNT12	HES4
PAM		AGR2	SLC25A45	PIK3R5	REP15	MT1X
SCGN		SYT1	RBP2	FYB	S100A6	PCSK1N
APLP1		SLC18A1	MS4A18	VAV1	CAPN9	MDK
FEV		RAB3B	REG3B	MATK	SPDEF	CKB
SCG5		TCEB2	REG3A	TSPAN6	ATOH1	MT1F
CELF3		MS4A8	CLEC2H	STRIP2	GUCA2A	MT1M
RESP18		IGFBP3	SLC51B	POU2F3	PLA2G10	PHLDA2
NEUROG3		CRYBA2	CYP2D26	1810046K07RIK	MUC2	TMSB10
MAGED1		EIF3G	ADH6A	PTPN6	MLPH	MT1E
SCG3		SMIM24	BCO2	BMX	AW112010	S100P
PAX4			SLC3A1	TUBA1A	SCNN1A	GSN
OLFM1			CYP3A13	ESPN	ERN2	CARD16
CPLX2			SLC16A5	PLCB2	TTC39A	FRMD1
ISL1			BTNL1	FFAR3	LIPH	CTSE
GPX3			2010106E10RIK	CCDC109B	C1GALT1C1	CDHR2
ANXA6			MAOB	PLCG2	KCNK6	CDK18
GNG4			SIS	LY6G6F	CREB3L4	TMEM176B
MREG			ACAD11	HPGDS	SLC12A8	SDCBP2
MAP1B			EDN2	PEA15A	EFCAB4A	ID1
BEX2			SPINK3	LY6G6D	PTPRR	SAMD9
BAIAP3			H2-Q1	PIK3CG	KLK1	MSLN
DISP2			SULT2B1	INPP5D	TNFAIP8	SRI
1700086L19RIK			SLC7A7	CCDC28B	LRRC26	TMEM176A
LRP11			1700019G17RIK	SNRNP25	C1GALT1	RP1-313I6.12
RIMBP2			DGAT2	KCTD12	GALNT7	FKBP1A
SNAP25			ENPEP	SIGLEC5	FAM174B	MYO15B
KLHDC8B			FMO5	SKAP2	SGSM3	ST3GAL4
FOXA2			2010001E11RIK	CCDC129	GALNT3	MYOM1
GCK			FAM3B	NEBL	SPATS2L	CEACAM6
PCSK1N			SLC26A6	GPRC5C	CCL9	FXYD3
GDAP1L1			MPP1	RGS22	SYTL2	NEURL1
MAP3K15			CES1F	GFI1B	CAR8	EFNA1
KCNH6			APOA4	HMX3	UAP1	HID1
KCNB2			SLC5A11	CBR3	ASPH	KRT20
PRODH2			2010003K11RIK	PFKFB3	SLC50A1	C10orf99
BEX1			ECI3	PRSS53	SMIM14	DDIT3
LHFPL2			CYP4F14	ITPR2	CREB3L1	OTOP3
FAM183B			BTNL6	LIMD2	HGFAC	HRCT1
NKX2-2			ACE	CD300LF	STARD3NL	CCL15
PAX6			HSD17B6	CHN2	TSPAN13	NBPF14
ADPRM			RDH7	SMPX	GSN	HSPB1
DBPHT2			ALPI	PTGS1	CAPN8	CDHR5
MYT1			GPD1	A4GALT	GCNT3	C2orf54
KCNK16			PTPRH	RAC2	TXNDC5	SEPW1
TAC1			PAPSS2	CSK	ATP2C2	FABP5
SCARB1			GGT1	SLCO4A1	HPD	EXD3
ACADSB			ALDH1A1	PTPN18	BHLHE40	KRT8
VIM			NAALADL1	CHAT	TFCP2L1	FTL
XPNPEP2			AGPAT9	HEBP1	QSOX1	METTL21A
ACSL6			H2-Q2	PPP1R14C	ST3GAL6	GPA33
BCMO1			HSD17B2	DGKI	RAP1GAP	SPATS2L
PARP6			EXOC3L4	INPP5J	KCTD14	VSIG2
PLXNB1			HPGD	TPPP3	KDELR3	DMBT1
CNOT6L			GNPDA1	GNG13	GALNT10	AAMDC
NCALD			GM1332	ILDR1	DNAJC10	TRIM15
SCG2			MS4A10	CWH43	SYTL4	GPRC5C
PHLDB2			GM7092	IL17RB	HID1	CYSTM1
PEG3			UGT2A3	NCF2	SAMHD1	S100A10
MAPRE3			UPP1	FUT2	FKBP11	S100A6
IDS			LRRC19	COPRS	GALNT5	SLC16A3
AMIGO2			FMO4	DDAH1	TMED3	C4orf48
DNER			HKDC1	TMEM116	ICA1	AOC1
SYP			NR1H3	SUCNR1	PQLC3	S100A11
TOX3			THEMIS3	TMEM176A	TMEM123	BRI3
INSM1			AGMO	CCRL1	SDF2L1	SLC20A1
ADORA3			SLC6A20A	1110007C09RIK	S100A14	NBPF14.1
TMEM106C			SOAT2	ADCY5	ERGIC1	CCNYL1
SSTR1			CES2A	FNBP1	EFCAB4B	PPDPF
CBFA2T2			BCL2L15	PLK2	FOXA3	H2AFJ
SLC39A2			ENTPD5	HMX2	STX17	AGPAT2
RASD1			CNDP2	TMEM141	AI597468	CLDN3
CACNA2D1			TMEM37	KRT23	FXYD3	HEPACAM2
NGFRAP1			GDA	GPRC5A	CD97	EPS8L1
RAB36			ABCG5	RGS2	CSRP1	CFDP1
AKNA			CES2C	CAMK2B	PDIA6	GRN
GHRL			MOGAT2	FES	TINAGL1	TLE4
GPR116			ABHD3	BPGM	RCAN3	NEAT1
2610301B20RIK			ST3GAL4	ACACB	FAM114A1	ITM2C
RBFOX2			GM8909	IL13RA1	CMTM7	CRIP1
PDE1C			SLC5A1	ZFP428	PPAPDC1B	CFD
MAPK8IP2			TUBAL3	PPP1R3B	MON1A	C19orf33
SCN3A			GSTM3	CCNJ	SLC7A4	CEACAM5
SSTR5			SPHK1	BCL2L14	TNFRSF21	CEACAM3
LYPD1			SLC26A3	TMEM229A	TOR3A	COX17
MARCKS			TMEM106A	ETHE1	ADRBK1	RHOV
RIIAD1			SLC27A4	RUNX1	P2RX4	ADIRF
TRIT1			SOWAHA	GGA2	MYO5C	IFNGR2
PTPRU			SLC6A4	APOBEC1	NIPAL2	STAP2
APBB1			MME	SERPINI1	TMEM39A	LGI4
GALR3			ADAMTSL5	ST6GALNAC6	SIL1	HIGD1A
RAPGEF4			ALDH1L1	FBXL21	SLC17A9	CD55
SPHKAP			GPT	9030624J02RIK	MCF2L	CAPG
GOLIM4			IGSF5	INPP5B	RASA4	PRSS3
NEFM			EMP1	SAMD14	CGREF1	HSD17B2
CDK2AP1			COX7A1	PGM2L1	GALK2	FNIP2
TUBB3			UGT2B5	PLA2G4A	WARS	RPL37A
TMEM182			APOC3	PTPRC	GM9994	SQSTM1
FAM135A			ABCG8	ALDH2	EDEM1	RP11-670E13.6
FAM43A			UGT2B36	IFI27L1	MIA3	CHMP4B
GOLGA7B			PEX11A	PNPLA3	SLC35A1	ABCC3
SLC26A4			OSGIN1	JARID2	TM9SF3	DSC2
CHD7			GSTA4	RGS19	FHL1	SH3KBP1
CERKL			SLC28A1	REEP5	SEC24D	TDP2
CPLX1			GM11437	TIPARP	SEL1L3	MYO1B
GALR1			NAT8	GNAI2	TMED9	VIPR1
GPR119			NR1I3	FAM49A	CD9	CST3
FAM160A2			SLC51A	CACNA2D2	RASD2	DNASE2
PCP4L1			FABP1	YPEL2	EDEM2	TCF7L2
EFCAB1			ABCC2	CD24A	GOLPH3L	ISG15
MAML3			APOB	ACOT7	ARFIP2	BSG
AP3B2			MICAL2	SVIL	TSTA3	A1CF
TRF			MGAT4C	ABHD16A	TVP23B	NPY1R
RAB31			H2-BL	FAM101A	RNF39	TOM1L2
HNRNPH3			HDHD3	TRIM40	E130003G02RIK	SCIN
FFAR1			SEC23A	TRAK1	AACS	LINC00483
EMB			SLC7A9	SEC14L1	CHRM1	MISP
TH			TMEM86A	4930539E08RIK	FUT4	HSD17B11
PTPRN			NPC1L1	SMTN	VPS37C	RP11-36C20.1
PRKAR1B			BTNL2	GALK1	CRELD2	CPNE8
DOCK4			ACOT9	TBC1D1	IKBIP	PTTG1IP
KIRREL2			PAQR7	TMEM176B	NANS	TUBB2A
SH2D5			CBLC	FCNA	TPD52	RABEP1
TMEM130			TMEM253	ABHD2	TMEM214	CLDN4
PDE11A			SMLR1	HSBP1L1	ANXA3	NEDD4L
NEK5			ABHD6	SLC4A8	RASSF6	BLVRB
AZI1			AMN	MYO1B	BCAT2	PDE4C
5430425J12RIK			PBLD2	TMEM38B	TMEM159	TAX1BP3
PNMAL1			MTTP	HK1	STXBP6	MPST
DNAHC9			AP2A2	NEURL1A	SLC30A7	CRYL1
RNF122			PTK6	DMXL2	MANSC1	CHP2
CHST11			VWCE	BUB3	GFPT1	MYH14
TEKT2			CIDEB	PTPRJ	GMPPB	ADI1
MUM1L1			SCO2	TRIB2	SYBU	KRT19
TRPM2			GRAMD3	STARD5	SRD5A1	IFRD1
MAP9			APOL10A	UBTD1	TRAM1	HLA-A
CTIF			DPYD	SLC41A3	SLC39A7	AREG
BTBD17			ABAT	PLEKHG5	TMEM248	MXD1
LRRC16B			SLC46A1	RBM38	BET1L	SLC22A18
RUFY2			ADTRP	FAM57A	SEC23IP	GOLM1
AMBP			XDH	EEF2K	COG6	CEACAM1
PKIA			TGFBI	CABLES2	RAB3D	POLD4
PITPNC1			CHP2	FBXO25	D630039A03RIK	C12orf36
MAPKBP1			GYK	AP1S2	PRRC1	CIB1
UNC13A			KHK	1300002K09RIK	APPL2	ST6GALNAC6
GATM			LCT	ERO1LB	1810055G02RIK	PROX1
SLC35D3			ATP6V0A2	CLMN	SYNJ2	CDC42BPA
SPRED3			RHBG	FAM49B	1700066B19RIK	PLK3
ZC3H12C			TMEM82	CPVL	ARFGAP1	GADD45B
MAPK15			GALM	PRR15	OIT1	TM4SF5
2022-03-04			AA986860	LPCAT4	EHD4	FCGRT
PAX6OS1			SHPK	TMEM74B	STX5A	RIOK3
NEUROD2			SLC15A1	MN1	PLCB1	MYL6
CIDEA			CYP4F40	EPPK1	PTGER4	PRELID1
KLHL32			SULT1B1	SAMD9L	SLC39A11	GNPTAB
HRH3			SLC13A1	TMEM245	5033406O09RIK	TICAM1
SLC8A1			CML1	GLYCTK	PLLP	PDZD3
KLHL31			PM20D1	ALDH3A2	GPR20	ARL14
GFRA1			FAHD1	PPP3CA	SPINK4	RP11-467L13.7
ADGB			TRIM31	CPNE3	NFKB2	MALAT1
LHX1			H2-T3	SLC4A7	TMCO3	LYZ
PLK5			0610005C13RIK	NFATC1	MLLT3	ATP6V0B
			OPTN	KIT	GMPPA	NUDT14
			CLEC2E	FAM117B	D10BWG1379E	MEIS1
			MYO7A	NRADD	CDK5RAP3	SAMD9L
			SLC37A4	TMEM121	SMIM6	GADD45A
			PPARGC1A	CPM	PARM1	RHOC
			STOM	ASAH1	FAM69A	ADCY5
			REEP6	SLC9A9	1810007I06RIK	N4BP2L2
			CMBL	UBL7	KCNH3	SFN
			CDKN2B	ABCA3	TSPAN1	AKAP7
			PGM2	PDE6D	B3GNT7	C1orf21
			MAF	BMP2	ENTPD4	ECE1
			MIA2	KDM4A	KDELR2	MAFK
			SLC11A2	CAMKK2	SPPL2A	THOP1
			SPSB1	ARHGAP8	IMPAD1	ACSF2
			TMEM236	AGT	MGAT3	CDA
			CD36	PTPRA	CPD	AKAP9
			TREH	ADH1	ASNS	PLXNA2
			GSTK1	DUSP14	HYOU1	UBE2J1
			LIPE	CLIC4	UBA7	CD151
			TMEM139	GIMAP1	DNAJC3	SPINT1
			CYP2C66	CPNE5	GOLT1B	LAMTOR4
			GSDMD	CEACAM2	PYGB	NAE1
			OCM	ZFP710	MANF	LAMB3
			SRXN1	GCNT1	XBP1	RNASET2
			LMBR1L	B4GALT5	GALNTL6	SMIM6
			LPGAT1	SUCO	HSPA13	TMC6
			FEZ2	PIM3	RAB27B	PRKCZ
			SLC52A2	OGDHL	RASEF	FGFBP1
			MOCOS	OAS1G	ITGA2	MT1L
			NEK3	DCP1B	GORASP1	PMM1
			TM6SF2	MYZAP	PCK1	CCND1
			AGPAT2	CDKN1A	PGM3	ID3
			SLC23A2	CD37	GALNT6	SERINC2
			XKR9	BRMS1	VIMP	DST
			TOB1	LRRC42	GOLGA5	ANXA11
			CLCN2	PLD2	SEC16A	PRR15L
			HECTD3	TMEM9	EIF2AK3	CNTFR
			TBC1D22A	CPEB4	OSBPL2	NEURL1B
			NAIP1	SSX2IP	ZFP467	TFF3
			CTSS	DDAH2	HDLBP
			SLC9A2	TMEM65	CBFA2T3
			CDC42EP2	5430417L22RIK	ZBP1
			9030617O03RIK	2210016L21RIK	B3GNT5
			MALL	MSI2	FAR1
			PLA2G12B	B4GALT4	0610007N19RIK
			RHOD	RABGAP1L	ZFP330
			KBTBD11	PIK3R3	GCC2
			ACOX1	NT5C3	LMAN1
			ARHGAP26	PALLD	LAMC2
			TRIM30D	AA467197	HERPUD1
			TCN2	PIP5K1B	SLC10A7
			MYLK	KRT18	SERP1
			THNSL2	MAP1A	SCAMP1
			FAM213B	LMF1	GAL3ST2
			DHRS1	ARHGEF28	ODF2L
			ADH4	NSFL1C	HILPDA
			DGKQ	TXNDC16	COG3
			CES2E	PSTPIP2	ALYREF2
			ALDH1A7	TTLL11	GALNT4
			MYO5B	EXPH5	PRR24
			DNM1	2700086A05RIK	LITAF
			FRK	GADD45A	FAM98A
			TSC22D3	PLEKHS1	PCSK9
			SLC35F5	FAM188A	ZBTB8A
			2200002D01RIK	JMY	TMEM63A
			CYP2C65	ATAT1	DAP
			S100G	ARHGEF2	TRIM47
			UGDH	LMBR1	SSR3
			CYP2C68	RHOC	EDEM3
			HAGH	CARD10	TST
			XPNPEP1	KCNJ16	ANG
			COBL	ARHGAP4	SLC38A10
			EPB4.1L3	ACSL4	GUK1
			MEP1A	RHOG	PCSK7
			HNF4G	FAM221A	TRABD
			PARP9	DYNLT1B	GFI1
			CYP2J6	C2	GNPNAT1
			SGPL1	ZBTB41	PDXDC1
			PCCB	SOCS1	HSPA5
			ABCG2	ATP6AP1	SLC35A2
			SLC2A2	FAM171A1	SLC37A3
			EPHX2	WNK2	ARL1
			KCNK5	KCND3	SMIM5
			LRP1	SLC27A1	CCND3
			TMEM135	ATXN1	SAR1A
			DAK	RABGAP1	F2RL1
			DUSP12	MYRFL	STT3A
			GPR128	CROT	TDRD7
			ABCB1A	TM4SF4	SPCS3
			TMEM252	UBE2J1	SIDT1
			SLC7A8	SORT1	PDIA3
			4931406C07RIK	LIMA1	LSS
			TM4SF5	MOV10	CMPK1
			AKR1B7	LCA5	NAGA
			TMEM230	GIMAP9	SH3BGRL3
			ACBD4	MLIP	SLC41A2
			CRAT	1110008P14RIK	OSTC
			PCSK5	CKAP4	FGFR3
			GALT	TOR4A	FUT8
			GM10768	RMDN1	GGCX
			CYP3A25	OAS2	PLAC9A
			GSTP2	DSP	SEC61B
			ILVBL	SOX9	BSCL2
			URGCP	OSBPL3	GOLM1
			CHCHD7	KIF21B	KLF4
			CAR4	TBCB	SSR4
			SLC13A2	ARAP2	SRPRB
			EPHA1	CASP3	YIPF6
			DAB1	ENC1	CLPTM1L
			GSTM6	IL25	ID4
			2022-09-09	LMAN2L	ARF4
			ADIPOR2	ZMIZ1	GALE
			CAST	NAV2	EIF4EBP1
			ABP1	ATP2A3	SRPR
			CASP6	GIMAP8	TBC1D30
			ITGA3	FOLR1	AKR1C14
			RILP	FN1	ZC3H7A
			TMEM41A	HSPA4L	D17WSU104E
			NKIRAS2	SUFU	S100A16
			2022-03-06	ATP8A1	MKNK2
			GM9926	VPS53	TMPRSS2
			PLIN3	RGS14	TC2N
			RAB11FIP3	GM17660	SLC35C1
			RETSAT	PDCL	UFSP2
			ARG2	SHKBP1	TMEM165
			SLC39A5	OAS1A	TMSB10
			PEPD	PKP1	SEC62
			IDH1	CCDC23	BET1
			CCDC134	IL4RA	CYP51
			MGAM	1700112E06RIK	FAM3C
			UGT2B34	DVL1	MFSD7A
			CEACAM20	ZFHX3	SLC37A1
			SLC2A9	ADAM22	CMTM8
			FRMD8	GRAMD1C	ADAM9
			SMPDL3A	TMEM45B	ART2A-PS
			APOL10B	UNC5B	CAPNS1
			SLC5A9	MICAL3	SYT7
			GNA11	KCTD13	PDIA4
			PLS1	AK7	SLC22A23
			RAB17	TCTA	YIPF5
			LGALS3	NEK7	H2-T9
			SLC25A37	D730039F16RIK	ATF4
			PPAP2A	PLEKHO2	ICK
			GPR155	MYO6	SRM
			CML5	CHDH	PLAUR
			SPNS2	OPN3	PYROXD1
			ACOT11	TLE3	FRY
			VMP1	TTLL10	CYP2J9
			MERTK	STRADA	2022-09-15
			2510049J12RIK	YPEL3	SC4MOL
			ZZEF1	CMIP	STK38L
			BCHE	CACHD1	BMP8A
			ABCD3	PIGC	SPRYD3
			AQP11	ATP6V1D	GNE
			GCNT2	RDX	ALDH3B2
			ACSL5	S100A11	RELL1
			GNG12	SPA17	KRTCAP2
			CDA	GIMAP5	SEC23B
			FCGRT	CYSTM1	ST3GAL1
			GM6034	ZDHHC17	TMEM56
			SEMA4G	LECT2	TULP4
			ZFYVE21	VDAC3	CAPN7
			PFKFB4	HSPB11	GPR180
			D130043K22RIK	GM4952	TXNDC11
			CYP4V3	SLC16A2	COPB2
			C530008M17RIK	ABHD5	CALR
			PTDSS1	RHBDF1	HOMER2
			GM766	CBLB	SSR2
			TBC1D24	NFE2L3	TBRG1
			CYB5B	PLA2G16	JTB
			MAOA	2022-09-08	SYVN1
			VAT1	GPCPD1	MORF4L2
			EHHADH	PSD3	RPN2
			NAPRT1	ANXA11	UGP2
			SLC3A2	SLC25A12	H13
			DHRS11	EHF	SLC16A6
			SH3TC1	AKR1B10	SLC39A1
			IRAK2	DAPP1	GM1123
			BTNL4	VMN2R26	COPG1
			STX12	ESYT1	SSR1
			DGAT1	PPT1	TMED2
			ACAA1A	CD47	ANK3
			CYP4F16	CHI3L1	TMBIM4
			BTNL5	MICAL1	RPN1
			SNX9	GNA14	UGGT1
			AHNAK	PACS2	UTP11L
			FAM109A	LYN	PPIB
			EDN3	RMND5A	CAMSAP3
			CCL25	ANKRD12	DDOST
			ZDHHC7	BC022687	MESDC1
			PPP1R14D	RIT1	4930404N11RIK
			SLC43A2	CAMTA2	SH3BGRL2
			FAAH	MOCS2	GOLGB1
			TYMP	USP49	B3GNT3
			ACY1	NRBP2	DCBLD2
			CYB5R3	IFNAR2	SPCS2
			RNF13	EPHA4	SEC61A1
			RXRA	ARL5A	CANT1
			DQX1	RGL2	TPCN1
			SNX13	ST18	GORASP2
			ACNAT1	BC016579	PMM2
			TICAM1	TEAD1	ANO7
			SIDT2	ENPP4	RRBP1
			FAM78A	TMEM158	PACSIN1
			ALDH18A1	TNFAIP3	SRP72
			RMDN3	GYS1	TNK2
			SAT1	HIVEP2	EIF2AK4
			CKMT1	CAP1	SEC22B
			TXLNG	SLC4A2	TARS
			SLC31A1	MAP4K4	SLC1A5
			SLC25A36	DESI1	COPB1
			SLC25A34	H2-D1	YIF1B
			AU040320	MAN2A1	ETNK1
			2022-03-02	CYP17A1	RAMP1
			ALDOB	CYHR1	CLTB
			GM7030	MORF4L1	SLC22A15
			DECR1	MLLT4	KIF13A
			SH3D21	PHF17	YIPF3
			UGT1A1	STOX2	IFT20
			CCS	HIST3H2A	UFL1
			KIFC3	HDAC6	TM9SF2
			SLC18B1	PROX1	SYNGR2
			APRT	DTNB	NUCB1
			SLC22A1	LRCH4	GMDS
			ACP6	SPIRE2	SEC61G
			OGDH	KLF6	RFC1
			TFG	RAB5B	C2CD2L
			TSTD1	ANXA4	SMIM3
			KLC4	RAB4B	HSP90B1
			ITPK1	IQSEC1	SRP9
			BMP3	PDPK1	OST4
			PLD1	STK40	TMEM183A
			EZR	GDE1	DNAJB11
			CORO2A	MTMR11	TOM1L1
			CKB	CIB2	SH3PXD2A
			FARP2	2022-03-02	IER3IP1
			PXDC1	CAPG
			SAR1B	NARF
			SCP2	MGST3
			GGACT	ANGEL1
			CST6	BICD1
			SFT2D2	IFITM1
			ABR	STX3
			GLT28D2	S100A1
			SLC34A2	OMD
			FAM160A1	0610040J01RIK
			PCYT1A	ARPC5
			TEP1	HOMER3
			HADHA	CDC42SE1
			CCDC88C	ABCC3
			LPCAT3	HSF2
			TBC1D14	PNPLA6
			GUCD1	CCDC68
			ACADM	FRYL
			2210404O07RIK	LMTK2
			MVP	TAS1R3
			ACTN4	4931406H21RIK
			TSPAN15	USPL1
			RUFY3	AJUBA
			MCU	KALRN
			SPINT1	BASP1
			SFXN1	PIP5KL1
			ALAS1	SLC26A2
			NIPSNAP3B	ATP2B2
			TOR1AIP2	SMUG1
			CASP1	MYADM
			BPNT1	D330041H03RIK
			BAIAP2L1	WDFY2
			IFNGR2	TRIM38
			PEX19	ARF3
			MYL12B	SCAND1
			0610008F07RIK	DPYSL2
			ATP1A1	NDUFAF3
			ITFG3	SIK1
			DNPEP	WDR7
			AKR7A5	SFXN3
			DLST	KCNQ4
			UGT1A7C	MLL1
			MYO1D	HSBP1
			TMEM120A	CALML4
			CDH17	ATF7IP
			ACAA2	GPR137B-PS
			APOL11B	HAP1
			HADH	KCTD15
			CASP7	PRCP
			ACP5	9430023L20RIK
			RFK	GMIP
			ALDH9A1	CMTM3
			VIPR1	MADD
			TXNDC17	KRT222
			PHGR1	NSF
			ENO1	KLHL28
			HSD17B4	PPARG
			SLC39A4	EML3
			NLRP6	PHLDA1
			PTTG1IP	P2RX1
			IL17RC	PDE9A
			SQRDL	OTUD7B
			NET1	TFPI2
			LAD1	RILPL2
			GM5177	KLF3
			MDH2	GYG
			2210016F16RIK	4930455F23RIK
			ERBB3	ARMCX1
			PROZ	LZTS2
			TAX1BP3	PLEK
			PGD	VAMP8
			SULT1D1	STAT2
			GPI1	ZNF512B
			PRAP1	PTPLAD1
			LYPLA1	1110058L19RIK
				TMEM160
				TMEM51
				CDHR5
				STK38
				ATP13A2
				NPTN
				SIRT5
				GABARAPL2
				NUDT14
				2010111I01RIK
				ALKBH7
				SLC18A3
				4930427A07RIK
				TTLL7
				ACSS2
				SIAE

## Sheet: EE progenitor cells
Early EE	Early/Intermediate EE	Intermediate EE	Intermediate/Late EE	Late EE	Neurog3-EGFP+/+
Gehart et al. 2019	Gehart et al. 2019	Gehart et al. 2019	Gehart et al. 2019	Gehart et al. 2019	Li et al. 2020
SEC14L1	STMN1	DBN1	VWA5B2	NTS	NPAS4
DLL1	GADD45G	NEUROD2	INSM1	AFP	GRIN2C
IFITM3	NEUROG3	TBC1D9	GFRA3	GCG	CECR6
C1QBP	RYBP	EPB4.2	NKX2-2	GPX3	ARHGEF9
SDC1	CDC14B	MIAT	RFX6	APLP1	GJD2
ISX	PBX1	TUBB3	NEFM	SCGN	GABRA2
SPP1	TUBB2B	PAX4	CDKN1C	CPE	KLHL29
PRDX6	PDHA1	SLC35D3	PCSK1	DISP2	FRZB
PRAP1	ACADSB	OOEP	FEV	ASIC5	BEX4
ADH6A	MEX3A	RCOR2	ARX	GNG4	PAK3
PARVA	DMPK	INPPL1	SYT13	SCT	GM8615
FYB	NEK6	RPH3AL	MAPK15	FABP5	NEFL
TGFBI	GPC2	GADD45A	CHGB	VGF	LMX1B
PLGRKT	LFNG	TOX3	CPLX2	CCK	PAPPA2
GM3336	AMOTL1	AMOTL2	CRYBA2	PAM	CD164L2
SMIM3	TEAD2	NPTX1	CYP4B1	ISL1	DENND2A
ELOVL2	CTNND1	CLDN6	CACNA1A	SCG5	TRPC7
CYBRD1	GM5595	RFX3	RPRML	SCIN	HMGN3
FBLN1	ABCC4	CEP97	DDC	TMEM27	TMEM200A
ZFP783	KIT	SETBP1	PIM2	ABCC8	RAB3C
NUP85	FGD6	VAV3	SYN2	BAIAP3	TAC1
TRIM31	CCNG2	LYPD1	OLFM1	PAX6	CCDC154
ARMC10	BCL2	DST	FAM43A	FOS	FXYD2
ZFP36L1	SLC39A2	PPM1N	ITPR1	GCK	GM9833
9130409J20RIK	JUP	PARD3	MAGED1	SCG3	GABRB3
CLCA4B	MARCKSL1	PDE1C	DNER	CHGA	GM8801
TMEM171	CALCOCO1	JADE3	NEUROD1	MAP2	STAC
SLC2A5	SULF2	CTXN1	MYT1	AMIGO2	SCN9A
BORA	FZD2	2610301B20RIK	CACNA2D1	FAM183B	COCH
TMEM261	HRH3	MFNG	SNAP25	GNAO1	FXYD6
RPL32	POC1A	2700081O15RIK	MAP1B	BCAM	XKR7
GNG11	ZFP281	SBK1	LRP11	GHRL	FGF14
CENPW	ADNP	TRP53INP1	MBOAT4	TRIM35	RCAN2
AOC1	BCL7A	PLK5	RUNDC3A	PDK4	SYNPR
FIGNL1	AIM1	NHLH1	TPH1	KCNJ11	PLA2G4B
CLCA3B	SNN	DENND2A	PAK3	CADPS	PCYT1B
TMEM125	DDIT4	TMEFF1	ACSL6	SSTR1	AVPR1B
CDC25B	SMARCAD1	LPPR3	TLE6	CPLX1	FEV
APOC2	TGIF2	HDAC7	TRIM62	NEK5	SLC13A4
EMP1	MEX3D	SMARCD2	DOCK6	MPTX1	NOX4
2410004N09RIK	GM8773	CBLB	TM4SF4	GNAI1	TUBB3
BIRC5	RPS15A-PS6	ZMYM2	CELSR3	BACE1	SCN3A
ALDH1L1	GRK5	REG3A	CNOT6L	IL17RE	CLDN6
ANGPT2	ABL2	PIK3R3	FBXL16	GUCY2C	CLDN1
PRDX4	LAMA5	DACH1	SLC36A1	TPST1	PLB1
ILF2	CHD3OS	NWD1	TAC1	TMIGD3	ZCCHC12
CSRNP2	LDB3	KLHL24	LMX1A	HAP1	LMX1A
GM684	PABPC1L	CBLL1	CACNA1H	PFKFB3	MAPK8IP2
PLCH2	MYCL	MEX3B	RET	TRIL	KCNK16
LCN2	EFNA4	ZFP82	SYT5	ESYT1	FBLN2
LIN9	OSBPL8	SEMA4C	IDS	GSTO1	CDK14
PRSS12	RBFOX2	UBXN10	FFAR2	ANXA6	CCDC184
ITGB6	APOL9A	HIF1A	ZCCHC12	IER2	CHGB
VEZT	MICALCL	ELAVL4	REV3L	HHEX	SLC35D3
DSN1	FOXO6	GRASP	RIMS2	CAR8	POSTN
KIF22	YES1	FAM171A2	TTLL7	ENTPD5	DNAH9
FAM132B	FAM214A	TMEM44	RAP1GAP2	PTGER3	GFRA3
KIF23	FGD4	KRT7	CELF3	SLC18A2	SCGN
GPR35	ZFP664	TEAD1	PTPRN2	S100A1	GCK
FRS2	ZFP2	1810008I18RIK	NRP1	MYL7	SYN2
IER5	GPSM1	DPYSL5	ETS1	GATM	RIMBP2
AK6	PPP1R16B	YPEL1	KCNB2	1110032F04RIK	PAX4
ITPK1	ATF7IP	RDH16	RAB3C	UNC80	VWA5B2
CES2E	SOX4	MFGE8	RUNX1T1	SULT1D1	FAM43A
AA467197	RPL31-PS12	MMS22L	SCN3A	FAM105A	43163
ITGAM	PPM1L	TNKS	SLC25A4	GYK	NEFM
P2RY1	WNT9B	RHD	PDZRN3	ANK	CPB2
MPP1	RBMXL1	TRIM13	FGF14	CD81	LANCL3
CCNB2	PITPNC1	CHSY1	SLC18A1	GSTT1	PCLO
MYB	AKR1B8	ZFP60	CITED2	ETV1	DRD4
SLC4A4		NUMBL	HSPA4L	UPP1	C130021I20RIK
PECR		MXI1	HMGN3	EMB	BEX2
ANXA13		WEE2	TMEM184C	REG4	VCAN
ZWILCH		CD40	CDKN1A	FKBP5	SNAP91
OAF		ORC6	STXBP5L	TH	MBOAT4
TRIM72		TMEM8B	MAPRE3	CDK5R2	VIM
TGFBR3		MEGF11	APLN	COL27A1	PCDH9
TMCC1		CIAO1	KLHL7	DBPHT2	DAPK1
RBM20		1110012L19RIK	CTSL	ABCC5	LHX1
GUCY2F		BRSK2	LHFPL2	PPP1R15A	KIF1A
PADI2		ARVCF	PRKAR1B	SCARB1	CELF3
GM10768		STAMOS	PRUNE2	CXXC4	CAR11
TRPS1		D830031N03RIK	GCH1	JUNB	TRIM67
TNFRSF10B		CBX2	IGSF8	TPSG1	SEMA3G
AQP4		NCKAP5	PHLDB2	NEO1	SCG5
NDUFAF1		AKNA	DUSP16	SEPP1	NOL4
GOLM1		ATAT1	RGS7	ARC	CYP2J12
SCLT1		ISPD	VIM	ITLN1	A530006G24RIK
TLR1		HOOK1	TMED8	IRS1	KLHL32
GM8580		KIF16B	CTDSPL	SSTR5	GNG4
MAPK1IP1		SNX16	TROVE2	GPR119	PDZRN4
DCUN1D3		ATP2C2	CELF2	PROS1	PCSK1N
ARHGAP23		SPSB3	SOBP	NR4A2	TRPC4
SLC51B			UPB1	GCLC	RUNX1T1
PPP1R3B			SPRED3	FMO1	SV2C
CDCA8			GSTZ1	QPCT	PI16
AP1S3			MAP9	1600029I14RIK	NUDT10
SECTM1A			VASH2	MUM1L1	FAT4
ZCCHC9			HK2	SST	GALNT13
PUS1			ST18	AGR3	RFX6
EHF			SLCO2A1	ANKRD6	KCNH6
SLC4A1AP			RUNDC1	PYY	GHRL
CDC45			5930403L14RIK	FXYD6	ASXL3
TMA16			PCYT1B	SYP	GATM
PPP1R7			DNAJC18	GM11992	AMIGO2
PLAGL2			LHX1OS	FOSB	RRAGB
ABHD3			EID1	SFXN2	LRP11
ENDOV			ZFHX2	WNK4	ST18
TACC3			GPRIN1	SLC6A7	DLG4
MFSD10			STK36	PTPRN	ZFP804A
INMT			CACNA1C	STX1A	SSTR3
SLPI			MICAL2	GPR116	NFASC
RACGAP1			FBXO9	PLA2G2D	MAP1B
RFC4			TBC1D16	COL15A1	JPH4
MCMDC2			PTPRS	AVIL	TMEM200B
CCNA1			KAT2B	STEAP1	NETO1
ALG13			MAN1C1	CAMK2B	PEG3
GINS1			TMEM206	RASAL1	SLC4A3
PSMG1			TRP53BP1	LGALS3BP	NME5
A930005H10RIK			SUOX	UNC5A	PNMAL1
SKA3			TTYH1	DNAH9	KCNJ5
ADRA2A			ZDHHC14	PLCG2	SEZ6
LPXN			DENND5A	RASD1	RPRML
PLA2R1			DNAJC12	CNR1	MYT1
POGK			MTMR7	SLC6A19	NOVA2
SERPINA1E			TSPYL4	ZFP36	NEUROD1
TC2N			PCLO	42797	ZFP534
ATAD3A			IGSF21	B630019K06RIK	ARC
MPHOSPH6			STXBP1	GPR133	MAPK15
NUP93			FRS3	GARS	CPLX1
GRIPAP1			SLC29A4	TSPAN1	SERPINA1A
CBX5			WDR6	ENTPD8	CADPS
MOCOS			ABHD15	BEX2	PAX6
TRF			UBQLN2	TRPM2	TGM5
NOTCH1			ITGA9	ECE1	MAGEH1
GM3002			GDAP1L1	1700086L19RIK	NEUROD2
RAB5B			WDR7	RGL3	TCEAL8
WDR83OS			POMT2	RAB3B	SPHKAP
EDNRB			JPH4	CAR2	KCNAB3
PTPRU			TRIM3	NGFRAP1	ABCC12
SMPDL3B			6430573F11RIK	TRPA1	TPBG
PDCL			KCNH8	PARM1	NKX2-2
4632415L05RIK			TRIM24	RCN1	TRPA1
B3GNT7			PNMAL2	ETNK1	ALK
MS4A18			GNPTG	GNG12	SLC8A1
VAULTRC5			MAFF	IMPDH1	ISL1
HMGCS2			WDR47	PLCXD3	PDE1C
DUS4L			RIIAD1	SCG2	1700086L19RIK
MYLK			MYRF	GDE1	AW551984
SIPA1L2			WHRN	C530008M17RIK	INSM1
SMAD3			HSF2	FAM46A	INHBB
DCK			CDC42EP3	FXYD2	PTPRN
HYAL3			EID2	KCNJ3	SSTR1
SCMH1			NBEAL2	AP3B2	RAB36
NEK2			CREBRF	PID1	CXXC4
FRMD4B			FAM216A	NT5C3	CHGA
CCNA2			RNF214	RNF130	TRNP1
OGT			BAMBI	ST8SIA3	SYT13
VKORC1L1			1810041L15RIK	RAI2	FAM92B
CAT			CAMK2N2	SMARCA1	PRKAR1B
TFPI			MAPK8IP1	LTK	ZCCHC16
THOC5			WBSCR27	ONECUT3	FGD2
ADAM28			CLDN4	KLF2	CPE
RASGRP3			SH2D5	APBA1	MIAT
MIRLET7BHG			GPRASP1	MAST2	PPP1R14C
MTHFD2L			MADD	PLB1	CASR
LATS1			RCOR3	KCNK2	IL18R1
B230118H07RIK			CUTAL	STARD5	4933407L21RIK
SMO			SYT7	GIP	CRYBA2
PRIM1			ABCA1	PTK2B	KLF12
IKZF1			FGD2	DHRS13	SERPINA10
SLC38A4			ABCG1	COL17A1	ODF3L2
MBNL3			ARHGAP22	KCNT1	RGS17
SKP2			PHIP	MAP4K2	GNAO1
PLEK2			ROR2	PDZD3	1110032F04RIK
RNF122			HUNK	SLC5A9	KLHL13
TNFRSF11A			PRKACB	CLN3	KRT83
SLC11A2			VPS37D	KLHL32	MBOAT2
LRG1			ZFP362	SLC35G2	NEUROG3
CCR9			ACTL6B	MTURN	CACNA2D1
SLC25A13			ARHGEF2	GLIS2	6330403A02RIK
CCHCR1			APBB2	TMEM106A	ARX
APOA4			CTSO	MTHFD1L	LRRN2
CAPN2			DDAH2	KLHDC8B	9530053A07RIK
CCBL2			DAPK1	EGR1	HCN4
PLK4			NBEA	PLEKHG6	UNC79
WNK2			CAPSL	QDPR	TENM4
EYA2			MAGED2	EGR2	CDK5R2
CENPP			BHLHB9	PDE2A	GFRA1
ATM			BTBD3	IFT57	LRRN1
LIPT1			FJX1	STON2	SAMD15
INPP4B			ONECUT2	PCSK1N	RAB3B
PKN3			KIF3A	RBP2	OLFM1
GJB3			MYEF2	CAR11	GCG
1810011O10RIK			PRKX	A4GNT	SPRED3
AP4B1			PLXNB1	ADCY2	ELOVL2
RPL7A			NRP2	CLMN	TMIGD3
PHLDA2			PRMT2	PKIB	ST8SIA3
MUP20			RIC3	MAN2A2	CPLX2
CENPE			DUSP18	BC048546	EFHC2
ASGR1			TEX36	ROGDI	GM15698
ARHGEF39			LRP8	PRODH2	KCNB2
PPARG			SEPN1	FSTL1	CACNG4
FAM210A			MGLL	ANXA5	TPH1
SLC5A3			DACT1	NAP1L5	TH
5330434G04RIK			SERPINI1	MEG3	SRRM3
AURKC			CDKL2	MCTP2	ADCY1
USH2A			CD1D1	FARS2	NPR2
SLC46A1			ZFP157	UCN3	PROX1
CNN2			SOCS5	SLC22A17	BEX1
VMN2R55			MYLIP	CTSF	SCG3
KTN1			ILDR1	FSTL4	ETV1
LDHB			PDK3	4933407L21RIK	SHC2
FCGRT			ZFP90	KLHL13	PTPRN2
			NLGN2	1110007C09RIK	ELAVL4
			LAMA4	USP18	PAX1
			2410089E03RIK	SLC8A1	IL1R1
			CDK14	GABRB3	NCAM2
			RHOB	PICK1	UNC13A
			E130309D14RIK	CD44	TSHZ2
			ZFP62	HEXB	EPHA7
			CAPN5	NT5E	ZFP334
			RRM2B	NEAT1	KCNJ11
			SPTBN2	NFASC	AP3B2
			EML1	APBB1	GIPR
			SESN2	IRF2BPL	GDAP1L1
			YPEL3	OGFOD3	VASH2
			AKR1C19	CRY2	BRSK2
			PLCH1	VASH1	GPX3
			BCORL1	WIPI1	GPR116
			TWF2	KCTD11	SLC38A11
			ATF6	FAM213A	TMEM130
			POU6F1	N4BP1	CECR2
			JUN	PCSK2	SERPING1
			TRPC7	XYLB	CNTNAP2
			RAB12	APPL1	PLCL1
			NCKAP5L	MAPK8IP2	SNCAIP
			EIF4E3	KCNG2	AFP
			MAP1A	SDCCAG8	GPRC5B
			TCHP	GSTK1	EVC
			RUNDC3B	SGSM1	GNAZ
			CCDC92	SLC25A53	CERKL
			HPCA	LRRC75A	SSBP2
			ZBTB4	PRKG2	A330050F15RIK
			ZC2HC1A	PIK3R5	SCT
			MFHAS1	UNC13A	TMEM151B
			KCNC1	SIAH2	CLDN9
			RGAG4	FAM217A	EGR4
			ZFP869	FLOT1	RGAG4
			DTX3	PKIA	PTGER3
			LPHN1	LECT2	SLC26A4
			GNG2	BMP1	EGFLAM
			PKDCC	TMPRSS7	ITGA9
			XPNPEP2	ELF4	ROR1
			ARRDC4	TMEM38A	RASAL1
			CAPN10	KCNB1	IGFBP3
			KANK2	SLC12A7	GM8580
			CACNB3	CPN1	RGS8
			RAP1B	ZFP92	MARK1
			CUL7	DPP4	FAM183B
			VMAC	PDXK	VGF
			LDLRAD3	PTPRH	FAM163A
			DNAL1	SLC26A4	COL17A1
			NAV1	NUDT11	SYNDIG1L
			TMEM67	FFAR4	SSTR5
			UBE2O	AP2A2	SERPINA1D
			TSHZ1	BNIP3	CACNA1H
			PIP4K2B	ANK3	KLC3
			MAST3	TMEM64	FJX1
			POLR3B	ESPN	NRG1
			RBFOX3	ATP6V0D1	AMBP
			PNMA2	RGL2	TPST1
			HSBP1L1	FUT2	NELL2
			PHLPP2	AP1S2	DBPHT2
			GRINA	IAPP	HHEX
			MAP3K5	CDHR5	PCSK1
			RSPO4	KIDINS220	ASIC2
			MAML3	POLG2	LRRTM3
			BBS9	MFSD9	TEKT2
			SERPINA1C	JAZF1	PCDHGA4
			ICOSL	NARS2	CPEB1
			RTN2	RNPEPL1	CWH43
			MTMR11	DUSP2	FERMT2
			TLE3	RBP4	DBN1
			MAPK7	SEZ6L2	GPR85
			IFT122	2010204K13RIK	MUM1L1
			TCP11	RHOC	NIM1K
			FRMD4A	ABCB9	KCNT1
			RFX2	KIF12	RTN2
			TTC8	FAM174B	CCDC170
			GM609	RAB37	ABCC8
			PPFIBP1	GXYLT2	PCDHGB1
			FSD1L	NPTX2	MANEAL
			KCNAB3	4632428N05RIK	STXBP5L
			RICTOR	CDON	PGBD5
			ZNF512B	UACA	SULF1
			PAPPA2	IGFBP3	SHISA6
			NCALD	RBPMS	PLCXD3
			CMTM3	ATP6V0E2	IGFBP2
			SPIRE1	CCDC74A	GNAI1
			TUBB4A	HDC	SCN11A
			HOMEZ	MAGEH1	CYP2D37-PS
			KRT85	CCL28	SERPINI1
			FAM131A	PRPS1	LAMA4
			SYTL5	H2-Q1	NHSL2
			ABI2	PAX6OS1	DPP6
			IL18R1	GEM	GPR153
			NISCH	PGBD5	GRIK4
			PYCR2	SOGA3	FBXL16
			EFCAB1	ACER1	SDK1
			ADRBK2	TSSC4	AK1
			KCTD15	1110017D15RIK	GM572
			ICA1	TMEM25	IRS4
			KCNH2	DIRAS2	RET
			FBXO10	MAPK4	EBF4
			ARHGEF7	DPYSL3	PCDHB18
			FBXO30	POMT1	UCN3
			DDHD2	RGS17	SCRN1
			VTI1A	ITM2C	IL17RE
			ARMCX1	RESP18	ARHGAP44
			CBX6	NCOA7	MYH7
			RLF	MAP6	VASH1
			PPP1R26	RGS11	OOEP
			1500011B03RIK	ENTPD3	DNAIC1
			RASAL2	CITED1	GAL
			NOVA2	ARSA	KCNG2
			ARRB2	ARG1	ENPP2
			XRCC4	UNC79	COL8A1
			JAM3	TEKT2	SOX5
			RAB11FIP2	SLC16A11	EFCC1
			FLCN	ELMO3	TCP11
			RUFY1	GNAZ	ONECUT3
			RNF217	2310007B03RIK	C2CD4B
			AGTPBP1	NPDC1	PRUNE2
			4930430F08RIK	DCBLD1	KRTAP17-1
			CEP170	LMO3	COL9A2
			PIP5K1C	CCDC24	1700007K13RIK
			CCDC176	FFAR3	TRANK1
			ARSB	SCAMP5	CRYBB1
			ELL2	EPHA2	KCNC1
			SCAPER	SPEF1	LHX1OS
			TCEAL1	FUT11	TRIM35
			TNFRSF12A	AMIGO1	1600029I14RIK
			LRRC24	ORMDL3	SYP
			PPL	ADCY1	DISP2
			PCP4	DDX26B	ADAMTS5
			HS1BP3	FBLN2	EPHX4
			ZFP467	ABCC3	SCN2A1
			TMEM158	CCDC184	NAP1L5
			PITX2	TCEAL5	RIIAD1
			RUFY2	OSBPL6	GRID1
			NPHP1	SERTAD1	SERPINF2
			PNMA1	PEX5L	FLRT1
			TBC1D12	4930539E08RIK	PODXL2
			ZFP174	SEMA4G	DNER
			PLSCR4	NETO1	RASIP1
			BCL6B	IKZF4	KLHL34
			SMPD1	PPP1R13B	STX1A
			MAP3K2	AKAP17B	BMP6
			2310034G01RIK	IQCE	RESP18
			PACSIN1	ALDH4A1	TLE6
			CHPF	REM2	EFCAB1
			ROM1	RAP2A	SYT16
			FAM126A	ACVRL1	FKBP1B
			BTBD17	PGC	ACVRL1
			TENM4	EGFR	PCOLCE2
			MICALL1	SLC15A1	CLSTN2
			ARL16	2610524H06RIK	PRSS50
			NFRKB	TTC22	DOC2B
			PTPRG	PLEKHN1	IRS1
			SLC38A11	NUP210	SCN3B
			STAC	CBX7	CNKSR2
			VCAN	SPOCK1	FAM167A
			DIP2C	LIN7A	ADCY2
			VPS9D1	RAMP3	FAM184A
			GM15915	LEMD2	SCUBE2
			9330182L06RIK	SLC19A1	9330182L06RIK
			TUBA1A	CACNA1D	DLK1
			EML5	TMEM231	OLFML2B
			PRRG2	TNFRSF11B	TTLL7
			LDB1	USP20	PCDHGA8
			SLC4A8	TRIM47	NTNG1
			MICU3	WFIKKN2	PCDHGA6
			ARL6	SLC16A6	SMARCA1
			ZNHIT2	USP35	GPR119
			ZFP711	NUAK2	EID2
			ZFP61	PKLR	1810041L15RIK
			CASP9	GSDMA	GPX2-PS1
			ZFP28	CDK3-PS	NPTX2
			ADI1	ADAM23	ACTL6B
			NT5C2	KLHL31	HPX
			TULP2	PALLD	TCEAL5
			SNX15	CELSR1	TRABD2B
			LEFTY1	PAPSS2	FAM131A
			TRIQK	WDSUB1	SST
			TCP11L2	EML3	SOBP
			AMN1	GDF15	CREG2
			ST6GALNAC4	PRNP	FFAR1
			1700023F06RIK	LHX1	FAM20C
			FAM219A	RGS4	GRM2
			GPR153	TSPAN9	IRAK1BP1
			MBOAT2	SLC25A1	FA2H
			ABCA7	UPK1B	PEX5L
			RIMBP2	AW551984	TMEM27
			LANCL3	DEFA26	LDOC1L
			RSPH9	DUSP1	GALNT18
			PCDHB20	SLC5A4B	SCN8A
			SLC38A9	TRPC4	PYY
			ZFP618	VPS33B	ZDBF2
			ATHL1	RRAS	CCDC160
			KCTD2	EPB4.1L4A	PPM1E
			SOGA1	CDC42EP2	KIF19A
			TMEM220	CD59A	NRP1
			SPAG1	KCTD17	TUBA1A
			PIK3C2G	CCDC136	RBP4
			BRSK1	ZFP949	LYPD1
			CDKN2D	IQSEC2	IGSF21
			FBXO42	NCAM2	GLIS3
			FZD6	ADAM15	TDH
			H2-K2	GRAMD1A	LRRC16B
			ATG4A	1110051M20RIK	MAP6
			PCMTD2	HS6ST2	RSPO4
			KLHL8	CYP2C65	ARXES2
			GCNT2	CEACAM18	TMEM28
			FRY	9930012K11RIK	LMO1
			FBXO44	CHD1L	MAP3K15
			NANOS1	RUSC2	ARHGEF15
				IMPACT	LHFPL4
				ATF3	4921507P07RIK
				PLA2G2F	CRHR2
				EVA1B	GABRB2
				LOC100503676	TGM7
				PRR33	MAP9
				PRAF2	APBA1
				CPA2	ANXA6
				HK1	IL6RA
				BICD1	RGL1
				TMEM107	SLC22A17
				OLFML3	CACNA1C
				SHISA2	LHFPL5
				DYNC2LI1	ARG1
				CYP2C68	LRRN3
				IL22RA1	IL18RAP
				PER2	SHISA9
				OGFOD2	DRAXIN
				DLC1	WASF1
				1190002N15RIK	PLA2G2D
				ENPP5	NID1
				NUDT13	CACNB2
				TCAF2	CIDEA
				PLEKHM3	ASPHD1
				DEFA24	SNAP25
				2510009E07RIK	OXTR
				GGCX	EDNRA
				ZFP568	PKIB
				PLXNC1	CNTN5
				CYP2D37-PS	FUT10
				SPEG	NUAK1
				STRADB	ANKRD55
				SNPH	KCNH2
				RAB31	GIP
				A230070E04RIK	STAB2
				AMIGO3	PRR36
				STXBP5	GPR142
				PEG13	OLFR558
				CSPG5	SPOCK2
				UFSP1	SPEG
				RAB6B	MPP2
				XRCC6BP1	TRPM8
				PPAT	PDLIM4
				TMEM200A	UNC80
				DNM1	BAIAP3
				GPC4	EML5
				BC016579	FFAR2
				FAM83F	KCTD12B
				NETO2	HAP1
				TSPAN2	CATIP
				NRN1	ALPL
				KBTBD7	USH2A
				ZNFX1	4930556N09RIK
				GRB14	PTCH2
				DEFA17	NUDT11
				FBXO6	APOBEC4
				CRP	PCBP3
				UAP1L1	IFT57
				CEACAM10	FAM155A
				FAM92B	CEP170
				CDK18	NTS
				FLOT2	DPEP2
				FST	BTBD17
				ELMOD3	MILL1
				HTR1D	FIBCD1
				P4HTM	GLB1L2
				A230050P20RIK	TLE2
				SAMD9L	LIN7A
				PSAT1	CCK
				NR4A1	CDH4
				SOWAHB	2610305D13RIK
				KLB	DNAH11
				ITGAL	ZFP474
				TUFT1	PRKAR2B
				GNL1	THSD4
				LPL	EFCAB6
				RGS14	FBXL7
				PLA2G12B	PCDHB7
				GIGYF1	CHST1
				ECI3	RAI2
				PXK	TEX36
				TDH	FABP5
				RSPH1	GPR6
				ZDHHC17	ENTPD3
				ZFP784	SEZ6L2
				N4BP2L1	MTCL1
				LPPR2	CHRM4
				SYT14	UGT1A10
				D930028M14RIK	CLVS1
				AIFM2	4930578M01RIK
				RPRM	ALB
				TMEM108	PRODH2
				HIP1	TRPC5
				AGFG2	TMEM163
				GMPR	RGS4
				TBC1D2B	LGI3
				INPP5J	SERPINB12
				ATP2B4	FMN2
				DCT	STMN3
				VOPP1	SARM1
				ABCA2	RASD1
				NRXN2	CACNA1A
				RAB36	OLFML3
				CHRNB2	PLXNC1
				RFNG	APBB1
				SOCS1	CDKN1C
				SSBP2	RAMP3
				RORC	AQP9
				ATG9A	DACH2
				CELF6	DUSP2
				SLC17A9	PAM
				FAM221A	NECAB2
				CUL9	FMO2
				GRIK5	6430503K07RIK
				INPP4A	GM5577
				SH3GLB2	ZIM1
				MARCKSL1-PS4	MAGI2
				FGL2	LHFPL1
				GAS7	1700023F06RIK
				DTWD1	ASIC5
				PCSK4	NREP
				CD177	EFHC1
				RTN1	STC2
				PIANP	NALCN
				EGR3	PRAMEF12
				CBX4	CNR1
				TAP2	TEKT4
				GAA	IAPP
				ATF5	MFAP3L
				CDC42BPG	EGR3
				INHBB	STK36
				RWDD2A	SCUBE1
				CHST8	LPL
				TNFRSF21	PCDHB14
				IFFO1	SH2D5
				DAGLA	MYL7
				NAPEPLD	MAPK8IP1
				KCNJ5	TMED8
				NUDT10	DIRAS2
				TTLL3	KLB
				RAMP2	NSUN7
				HCFC2	ADORA3
				TRANK1	CTHRC1
				KY	SETBP1
				STX4A	HRH3
				IKBKE	PLA2G7
				ABCC1	CACNA1B
				FNIP2	CYP2D40
				DNAJB4	DLG2
				IRS4	SYT14
				ASPHD1	F730043M19RIK
				ASPH	PCSK2
				SIPA1	DDX25
				RPP25	SLC12A5
				TRIM67	USP51
				BTD	KIF12
				AKAP6	JAM3
				KLC2	RBFOX3
				NECAB2	E130309D14RIK
					CTSF
					TTC8
					TRP73
					RHPN1
					KRT85
					TMEM132B
					KIRREL
					LPHN3
					AI467606
					ILDR1
					CAMK2N2
					CSPG5
					CYP2J5
					TRPM2
					GULO
					BHLHE23
					TMEM63C
					MGLL
					KCNK2
					ADCY8
					RPP25
					MAGED2
					SPTBN2
					EPB4.2
					LINGO1
					IGFBPL1
					2310015B20RIK
					MAP1A
					CD177
					BCO1
					GRM4
					CSDC2
					TSPAN2
					D930028M14RIK
					H1FX
					NTRK1
					MSX1
					MEG3
					TTBK1
					RAB26
					NHLH1
					LYNX1
					ST8SIA6
					PNMAL2
					ZKSCAN16
					GXYLT2
					OLFR78
					BCL6B
					PLA2G2F
					MAPK4
					PAMR1
					PCDHB19
					PIK3C2G
					SCG2
					A330074K22RIK
					CNTNAP4
					CELSR3
					TRP53COR1
					PACRG
					LPPR2
					PSG19
					MMD2
					PCDHB22
					PADI1
					TULP2
					F2
					CHRNA3
					TRPC1
					LRRC10B
					COL6A5
					LTK
					GSPT2
					ACSL6
					QPCT
					SYN1
					VSTM2A
					RHD
					VSIG2
					MAGED1
					NOV
					TNNC1
					CD40
					KSR2
					FNDC4
					HEPACAM2
					SLC18A2
					MYOM2
					GM8773
					FBXO10
					KCNB1
					TNFSF4
					KCNH8
					GSDMA
					RHBDL3
					CAV2
					CAPSL
					ASIC4
					CCDC79
					GLDC
					NGFR
					PCDHB16
					PKHD1L1
					CPT1C
					4932418E24RIK
					DLC1
					2310069G16RIK
					GALR1
					KIF3C
					IKZF4
					FSTL4
					FAXC
					SLIT1
					MNX1
					HSPB1
					PIM2
					CORO6
					SLC29A4
					JAZF1
					1110017D15RIK
					BAI2
					NXPH3
					LRRC73
					ELAVL3
					ARHGAP22
					FNDC1
					CFAP44
					NME9
					PCDHGA7
					LTF
					ELMOD1
					KCNJ3
					TNFRSF11B
					SV2A
					RAB40B
					PDE6C
					GAST
					RNF112
					SERPINA1B
					NELL1
					CLIP3
					CCDC151
					DGKB
					PIANP
					PHLDB2
					KLHDC8B
					STXBP1
					PHYHIPL
					KIRREL2
					TUBB4A
					DIRAS1
					ADGB
					TMEM182
					NYAP2
					GM1661
					ZFP30
					SERPINA1E
					SERPINA1C
					AIRE
					LRP3
					RSPH9
					GABRA1
					TMEM108
					CTNNA3
					KCNJ6
					SEC14L4
					A730098P11RIK
					GLIS2
					ESPNL
					ZFP580
					C2CD4C
					MYO3A
					PCDHB8
					BCAM
					CARTPT
					TDRKH
					CHODL
					TCEAL1
					RXFP2
					SH3KBP1
					RGL3
					ABCG1
					IDS
					HS6ST2
					CCDC162
					NT5DC3
					ENHO
					A930017M01RIK
					CELF6
					RBM24
					WFIKKN2
					MAP2
					1700065O20RIK
					RAB39
					NWD1
					TMEM169
					NDN
					RASAL2
					TGM3
					DYNAP
					KLHL31
					TTLL11
					TTYH1
					ACYP2
					CTSE
					NGFRAP1
					FAM150A
					PINLYP
					HTR1D
					PAX6OS1
					FBXL2
					HIST1H2BL
					HCAR2
					GPRC6A
					TRIL
					H2AFY2
					RCOR2
					1810006J02RIK
					CCDC136
					DMWD
					DPYSL3
					GMPR
					DSCAML1
					SHC4
					MC4R
					FAM171A2
					INA
					CXXC5
					WDR63
					RTN1
					TMEM158
					ADRB2
					NDRG4
					TRP53I11
					PCDHB17
					PRR33
					A4GALT
					IP6K3
					SLC25A35
					PCDHGA11
					43162
					1700071M16RIK
					RIC3
					LYPD6
					GLT8D2
					P4HTM
					1500009L16RIK
					SLC16A2
					KCNG3
					SEMA3F
					TRIM62
					SVOP
					CACNB1
					GDAP1
					DDAH2
					GPR75
					FZD3
					NLRP10
					CLEC14A
					SLC18A1
					MMP16
					BHLHB9
					SEMA3E
					KCNH1
					PDZRN3
					HCAR1
					SYT1
					PCDHGB7
					COL27A1
					ADAMTS17
					ZFP583
					UNC5A
					MARCKSL1
					AATK
					ENO1B
					REM2
					PCDHGB5
					GRID2IP
					GABRD
					CHN1
					SYTL5
					B630019K06RIK
					TRO
					ZCCHC3
					FAM219A
					KIF17
					ANKS6
					TDO2
					PHYHIP
					OGDHL
					ASB11
					ANKRD35
					ODF4
					ANKRD13D
					PLXNB1
					HS3ST3B1
					INMT
					WIF1
					MAN1C1
					MORN4
					CITED1
					PRRX2
					COL11A2
					RBPMS
					CCDC88A
					SYBU
					TBC1D16
					GPC2
					PZP
					2810025M15RIK
					CDHR3
					A230070E04RIK
					PCP4
					CCDC24
					UOX
					FILIP1
					GCH1
					WFDC8
					RPTOROS
					MILR1
					IGFN1
					SEPN1
					HS3ST6
					PCDHGB2
					TTC25
					D630045J12RIK
					RPH3AL
					ADORA2A
					CHST8
					ARL6
					REG4
					SAMD14
					CTXN1
					CES2D-PS
					DCLK2
					TMEM150C
					KCTD17
					ZC4H2
					CAMK2B
					ZC3H12C
					ARHGAP33OS
					PCDHB4
					SUOX
					DNAL1
					TSPYL4
					CDH9
					MOK
					PCDHB20
					PCBP4
					C1QA
					SDC3
					SNED1
					GM2002
					ABCA5
					CUTAL
					NLGN2
					MYO16
					UBXN10
					PNMA1
					ATP6V1C2
					NXPH1
					FAM219AOS
					ARMCX4
					NPY1R
					TUB
					SLC43A1
					RAPGEF4
					ADAM23
					PTPRU
					GM6083
					BC049352
					TCP11L1
					LRP8
					CCDC92
					RGS2
					FAM117A
					PKIA
					LYZL4
					ACSS3
					TTR
					AI429214
					1810008I18RIK
					KCNH3
					SYT7
					AHI1
					CACNA1D
					DYNC2LI1
					KCNV2
					HEBP2
					ACTN3
					PLCB4
					ABCC4
					ETNK2
					GM11992
					PNMA2
					PFN2
					PLXNA3
					MILL2
					RAB39B
					SCN7A
					TM4SF4
					DNAJA4
					CCDC173
					TRIM34B
					SGTB
					PDE11A
					TMEM178B
					CETN4
					RUNDC3A
					FST
					TSPYL5
					GPSM1
					ELN
					RFX3
					B9D1
					TRIM9
					DENND5A
					KL
					PCSK2OS2
					SYT3
					ARMCX2
					DOCK4
					SPAG1
					FUT2
					NEURL1A
					KIF5C
					FBXO2
					SEC14L5
					SLC4A8
					HPCA
					PTGS2
					PCDHGA2
					SYNC
					CACNB3
					SULT4A1
					GPRC5C
					TMEM44
					ZC3H12B
					TMOD2
					BC048546
					CCDC103
					NPTX1
					DNAJC12
					BDNF
					B4GALT2
					TMEM255A
					SLC34A1
					SAMD11
					GOLGA7B
					RRAD
					CES3A
					RAMP2
					ISG20
					ZBTB16
					CRMP1
					NEK5
					SLC9A7
					CD1D1
					DACT1
					CRP
					NACAD
					GM10941
					VLDLR
					BHLHE41
					UPP2
					TUBG2
					TMEM231
					PLEKHH2
					UCHL1
					FABP3
					RIMS2
					APLN
					CCDC74A
					LDLRAD3
					LRRC24
					RDH12
					ATP11A
					ULK4
					ALOX15
					MOXD1
					MDGA1
					GEM
					APOA5
					TNR
					DOS
					IL3RA
					MAMLD1
					ANXA5
					TULP3
					SYT5
					SLC25A4
					CD59A
					EML1
					GARNL3
					ASS1
					PELI3
					B230216N24RIK
					AGR3
					KCNMA1
					CHD3OS
					CPA2
					TAT
					PARVB
					RCN1
					KRT78
					MSH5
					MICU3
					ARHGAP23
					P3H3
					FAM216A
					FXYD3
					WNK3
					ZBTB8B
					PARP1
					PSD2
					BB557941
					TMEM198
					NANOS1
					ICA1
					NPR1
					GM609
					SPEER2
					FAM105A
					TAF9B
					REEP2
					PHF21B
					CDK3-PS
					CCDC159
					MAP3K12
					SOCS5
					TRIQK
					ARMCX1
					NRXN2
					WDR6
					FAM217A
					ETV5
					SLC39A2
					APLP1
					GM1821
					IGSF11
					D10BWG1379E
					C1QTNF6
					RCAN3
					CXX1B
					KCTD12
					PTPRS
					PLXND1
					1810043G02RIK
					USP27X
					ATP2B4
					CPN1
					TMEM184C
					PDGFD
					GRIK5
					ZDHHC14
					RIMKLA
					CSGALNACT1
					CCDC40
					ZFP92
					EFNA2
					CAPN2
					DLGAP2
					FOXA2
					TCF24
					2510009E07RIK
					GM11549
					SRGAP1
					SPOCK1
					ITGA4
					CYP2F2
					RAP1GAP2
					LTBP3
					ENAH
					PCDHGA5
					STK32A
					ANKRD6
					SLC25A53
					HS3ST3A1
					43168
					ZP2
					BBS1
					SCARB1
					ITM2C
					PARK2
					RNF39
					PCDHGA9
					GRIN2B
					KCNC3
					P2RY4
					ZFP174
					SHISA4
					SMIM1
					ANKRD66
					DRC1
					NPHP4
					SSTR2
					FGFR1
					NCALD
					EID1
					XLR3B
					GDF11
					TUSC3
					LPHN1
					WHRN
					PLEKHB1
					GPC1
					STEAP1
					IFT81
					ATXN10
					ESAM
					WEE2
					AEBP1
					SMAD9
					1110051M20RIK
					ZFP618
					GABBR1
					GRB14
					WNT9A
					NRIP3
					MEIS3
					CMTM3
					SPAG6
					ZBTB7C
					TMC3
					PABPC1L
					FFAR4
					ZFP128
					KRT7
					BICD1
					MEX3B
					MYH10
					9230110C19RIK
					IFT122
					MYPOP
					SNX30
					ABHD15
					TMPRSS7
					CUEDC1
					PCED1B
					SOX12
					NTRK3
					ABCA8B
					LHFPL2
					SNN
					EVI5L
					MRAS
					TSPAN1
					TRIM3
					VANGL2
					1500011B03RIK
					ESYT1
					IMPDH1
					LCA5
					P3H1
					HIST3H2BA
					MCF2L
					SNX32
					ST6GALNAC4
					CBFA2T3
					GPBAR1
					WNT3
					ROGDI
					AI317395
					DTX3
					MAG
					PKDCC
					NBEA
					SPIRE1
					5330417C22RIK
					MFNG
					LY6G6E
					USP35
					TDRP
					KLF2
					PCDHGA1
					RSPH1
					2700081O15RIK
					WDR47
					ATP2C2
					SYT11
					GPRASP2
					KATNAL1
					CDKL1
					ZFP90
					DLL4
					WDR35
					KLHL7
					BACE1
					FAM188B
					PCDHGA10
					FHAD1
					BEND5
					DYNC2H1
					ARNTL2
					CADM4
					SLC6A19OS
					SPON2
					PACSIN1
					LGI4
					PHACTR1
					CORO2B
					GALR3
					NCS1
					RGS20
					MCTP2
					PDZD4
					PCDHGB4
					FAM189A1
					STARD6
					1700003M07RIK
					PECAM1
					CCDC42
					PCDHGA3
					CFAP43
					CDR2L
					PYCR2
					CLDN4
					MVB12B
					ATF6
					TLR5
					CHRD
					TSPAN33
					CFAP69
					DUSP22
					COL25A1
					FAM115A
					PDE6A
					CASS4
					TMEFF1
					MAN2A2
					SLC35G2
					HOXB4
					EFS
					2610524H06RIK
					SIDT1
					TBC1D9
					ARNT2
					GPR137B
					FAM101A
					HOXB3
					TET1
					HIP1
					PTPDC1
					KCTD15
					NFATC2
					NCKAP5L
					CCDC8
					ATG16L2
					CCDC148
					SPRY4
					CYP2C67
					ARL3
					ETS1
					HIST2H2BB
					MSRB2
					CLCN6
					WNK4
					EMB
					FLOT2
					SMOX
					GPER1
					1700088E04RIK
					NT5DC2
					C1QTNF4
					RGS11
					PLET1
					SORCS2
					FGGY
					ZFP78
					AKAP17B
					DZANK1
					NUMBL
					HCN1
					GGN
					SLC24A3
					SYN3
					43346
					TBC1D19
					COL9A1
					PDLIM7
					SLC27A6
					DMPK
					MMP24
					SHISA2
					IFFO1
					SLC6A7
					SLC25A29
					ZFP354B
					OTUB2
					P4HA1
					AK129341
					ATP8B5
					ZBTB10
					CHD5
					SGCB
					KAZALD1
					S100A14
					ZFP189
					LY6A
					PNCK
					TCEA2
					CDC42EP3
					TOX3
					GSTT1
					DNAJC18
					PCDHGB6
					TRIM46
					AGXT
					GHR
					SCN1B
					GRK5
					RAB3D
					TTLL1
					CHPF
					NPHP1
					ARMCX3
					AP1S2
					A830082N09RIK
					AZIN2
					DMXL2
					STBD1
					SFRP5
					CXCR4
					IFT80
					SH3PXD2A
					AGTRAP
					GM15915
					ROR2
					ICA1L
					GSTO2
					PPP4R4
					FOXA1
					PRR7
					NEK10
					LMO3
					FAH
					PCDHGA12
					CD276
					DUSP18
					PCDHGC3
					BC022687
					HMGA2-PS1
					CUL9
					GPR179
					6430573F11RIK
					CES1B
					FAM174B
					A430105I19RIK
					1190005I06RIK
					ZDHHC1
					PCDHGC4
					JAG2
					ZFP647
					SLFN10-PS
					CUL7
					DAGLA
					NRP2
					MAST1
					MYO1B
					PTPRT
					EVA1B
					HSF2
					CCDC149
					PDE2A
					LZTS1
					2410089E03RIK
					POU6F1
					GABRE
					SOGA3
					MEGF11
					GM996
					IQCB1
					OBSCN
					CCDC64
					MFHAS1
					SLC25A27
					GDF15
					FAM222A
					WBP5
					4930451G09RIK
					GLUL
					PTK7
					BTG3
					GM6367
					HK2
					ICOSL
					SPTBN4
					2610301B20RIK
					CCDC176
					FMR1NB
					NNAT
					RNF217
					HOXB2
					FANK1
					TEAD4
					IQCG
					NEFH
					GPR64
					EIF4E3
					ABHD8
					ZBED5
					RENBP
					SEMA4C
					ZFP37
					XCR1
					FAM227A
					BBS9
					ZFP105
					PLSCR4
					GPX7
					MAPK11
					ZIK1
					TTC26
					TRERF1
					LMTK3
					TOR3A
					REV3L
					EID2B
					GGT7
					NBEAL2
					ABI2
					DNAJC27
					UBXN11
					MRGPRE
					PPFIBP1
					MEGF6
					RBP1
					VWF
					KIF9
					ZCCHC18
					PDK3
					SSPO
					F5
					SMOC1
					BAIAP2
					IGSF8
					PDZK1IP1
					SERPINE1
					S100A13
					STRA6L
					PPP1R3F
					PLCB1
					FRY
					CAMKK2
					NXN
					0610010F05RIK
					MSANTD3
					ZDHHC8
					ZFP667
					CRIP2
					CD200
					ARVCF
					TPPP3
					FRMD4A
					TRF
					TTC39A
					VWA7
					HSF4
					TMX4
					ABCC5
					SPTB
					CEMIP
					D930015E06RIK
					CHRNB2
					FAM214A
					ANKRD44
					GRASP
					CHST11
					TPST2
					KLHL3
					SOX4
					ZEB1
					TMTC1
					RASA4
					PSD
					ITPR1
					FZD1
					DOCK6
					ZFP14
					AP3M2
					ADRBK2
					KIF3A
					LAMC1
					SFXN2
					HSPA4L
					GNG2
					KCTD1
					MEGF9
					MTURN
					PLK5
					SH3BGR
					B3GALT5
					BAMBI
					RAB12
					PEA15A
					SLC29A1
					LIMCH1
					STX2
					E130311K13RIK
					RHOV
					ASPH
					EPB4.1L4A
					LEFTY1
					SELM
					PURG
					DPYSL2
					S100PBP
					SGSM1
					ARHGEF28
					MTSS1
					UBQLN2
					FBXO21
					ANKRD42
					JADE3
					TMEM120B
					MREG
					PRICKLE4
					RNF180
					GADD45G
					PLOD2
					RAB15
					AIRN
					GRAMD1A
					VAV3
					PCNXL4
					TUBB2B
					KANK2
					RFX2
					BC023829
					WNT9B
					HUNK
					ANKRD24
					ZFP82
					TRP53BP1
					NOD1
					NRADD
					LPCAT1
					HIST1H2BQ
					KLHL8
					BTBD3
					ARHGAP24
					MYLIP
					XLR3A
					SLC39A6
					RFTN2
					ZFP532
					SLC35E4
					DDX26B
					WFDC2
					HSPA2
					HPN
					DTNB
					PIRT
					AFAP1
					CFAP36
					TUBB2A
					TIMP2
					VPS37D
					ZFP61
					KHDRBS3
					FBXO32
					5930403L14RIK
					RELT
					FAR1
					FAM195B
					PARP8
					ESYT3
					FAM49A
					2010204K13RIK
					DFNA5
					DPYSL5
					MTHFD1L
					SHF
					TMEM237
					ENPP4
					DCBLD2
					ST6GAL1
					TMEM229B
					ACLY
					PTOV1
					TSPYL2
					RAB27A
					NOL3
					SALL2
					CNTLN
					GM14403
					UGT1A6A
					PPP1R26
					2310040G24RIK
					HDAC6
					KCND1
					MZF1
					TBX3OS2
					B3GNT8
					GARS
					FNIP2
					CSNK1E
					ETV4
					HPCAL1
					SOGA1
					P3H4
					TBC1D8
					CELF2
					TCTN2
					AGTPBP1
					RUSC2
					ABCC1
					TLR2
					NETO2
					ATP6V1B2
					FAM221A
					TESC
					GAS8
					BRDT
					NCMAP
					CNOT6L
					OGFRL1
					RPS6KL1
					HDC
					GM3558
					GPRASP1
					AIM2
					B9D2
					TROVE2
					REEP5
					MAML3
					USP18
					SEMA3C
					TMEM206
					CTSL
					ZFP467
					LOC100503676
					TMEM132A
					NAV1
					CD24A
					RAB23
					EML6
					TRIM44
					MMP20
					FMNL2
					FFAR3
					NAP1L3
					B3GNT5
					EFCAB7
					MYO5A
					CBX6
					DNAJB5
					CHRM3
					KCTD7
					LYSMD2
					ZBTB4
					FBXO9
					GNPDA2
					BC026585
					STOX1
					SLC7A4
					CD44
					E330009J07RIK
					ACADSB
					CIB2
					ZFP74
					ZBTB20
					MID1IP1
					DUSP3
					HID1
					GOLIM4
					SRPK2
					CAR8
					ZFP383
					NINL
					GM14207
					AMT
					BNIP3
					PRPF40B
					UHRF1BP1
					ACSL4
					GFOD1
					GPR22
					D130040H23RIK
					KCNMB2
					LPCAT4
					GLP1R
					HDGFRP3
					CERS5
					RGS9
					RBFOX2
					OXR1
					KIT
					IL17D
					ARID3A
					FUZ
					CHST15
					TMEM9
					MICAL2
					PRMT2
					RHOBTB1
					FZD6
					TRIM7
					LYST
					MOAP1
					SLC16A11
					KANTR
					HIST2H3C1
					DUSP4
					RASSF4
					TSPAN9
					KCTD11
					NAPB
					SUSD1
					ZFHX2
					MAPT
					ZFP329
					D430020J02RIK
					STEAP2
					DDIT4
					AGXT2
					2210013O21RIK
					FSD1L
					SSFA2
					HOPX
					ZFP697
					CCDC28B
					LDLRAD4
					MDK
					AMIGO1
					TACC1
					4930503L19RIK
					CRELD1
					TMEM8B
					PERM1
					PTPN13
					NPCD
					CTIF
					RYR3
					NRN1
					RNASE4
					GPR137B-PS
					PLEKHM3
					PLS3
					ZFP109
					LCORL
					TENM3
					CAMK2N1
					2310022B05RIK
					FBXO44
					AMER2
					EGFL7
					FOXO6
					NICN1
					HDAC7
					IQCE
					DOK3
					CSRNP2
					POMT2
					DHDH
					HIST1H1D
					OCRL
					RGCC
					RTN4
					ZFP940
					ANKRD23
					CFP
					THBS3
					CDK5R1
					PGC
					FBXO17
					TMEM151A
					SDCCAG8
					NIPAL2
					NRBP2
					B3GNT9
					ASAP3
					SLC22A3
					GM12992
					PPP4R1L-PS
					UPB1
					WDR90
					CBLN3
					SH3BP4
					FLYWCH2
					FAM49B
					FADS3
					CHST14
					RAB11FIP2
					BBX
					LAMA5
					RNFT2
					TRIM45
					EPN2
					TCP11L2
					GGCX
					ZC3H7B
					CCDC126
					PARM1
					CKAP4
					GNA12
					CLSTN3
					PHF2
					MPV17L
					TNFRSF12A
					E130307A14RIK
					ZSCAN2
					ERICH5
					MTCH1
					PAQR8
					PATZ1
					RAB37
					NARS2
					SSBP3
					WIPI1
					UTP14B
					UBE2O
					WDR19
					4931428F04RIK
					NUCB2
					SH2D3C
					MARCKS
					PCYOX1L
					CCDC3
					FAM126A
					ADAMTS10
					ZFP821
					CDC42BPA
					ANGEL1
					ABCB9
					R74862
					DNAJB3
					CEP131
					CNIH2
					1700052K11RIK
					RAB31
					ZC2HC1A
					ACAP3
					TMIE
					TMEM38A
					BBS4
					SLC39A13
					RNF145
					PCDH8
					ATP8B2
					KDM1A
					GPR56
					TMEM67
					SSBP4
					RPRD1A
					STARD5
					DUSP1
					RAB2B
					PDE8A
					FRS3
					YPEL3
					1110012L19RIK
					RABL2
					FKBP14
					ZFP882
					CRY2
					TECPR1
					A230050P20RIK
					PLD3
					NENF
					NPDC1
					TEAD2
					RUNDC1
					PPP1R15A
					CDKL5
					ARHGEF40
					CDKL2
					HOMER3
					ARMC9
					ZFP251
					CEP290
					DIAP2
					PHIP
					MTERF4
					SMPD1
					C87414
					PELI2
					DYNLL1
					SNX10
					KLC2
					CEACAM10
					GPRIN1
					PLEKHG3
					AIFM3
					KIFAP3
					SLC7A6
					MAGEE1
					EVL
					AI118078
					FGD6
					PBX3
					ZNRF1
					PROS1
					ERC1
					PBX1
					PLA2G15
					ZFP518B
					LRFN4
					FAM102B
					RSU1
					GSE1
					CCDC132
					MAP3K10
					DOK7
					HCN3
					MAPRE3
					INTU
					FAM89A
					RAP1GAP
					ZFP40
					2310034G01RIK
					MYEF2
					MAP10
[truncated: 733 more rows]

## Sheet: Stem and progenitor cells
Bmi1-GFP+	mTert-GFP+	FVRLow	Rbpj-DBZ Sec-Pro	CD166Hi	LRIG1+	Lgr5+ ISC (Munoz2012_Lgr5-GFPHigh_ISC)	Lgr5+ ISC (colon) (Murata2020_Lgr5_Stem-Cell_Colon_Total)
Yan et al. 2017	Yan et al. 2017	Bottcher et al. 2021	Kim et al. 2014	Yan et al. 2017	Powell et al. 2012	Muñoz et al. 2012	Murata et al. 2020
ABCA7	NPTX2	AFP	PDE2A	LYZ2	C1QC	WEE1	IFITM2
ABCC8	TMEM151B	NTS	KCTD14	SST	RUNX3	TLE3	IFITM3
ACTN1	EMB	CPE	QSOX1	ARMCX3	IGLC2	FLOT2	PPP1R1B
ADAMTS5	SERPINA1D	PYY	EFCAB4A	GM21002	CYBB	CROCC	SYCN
ADCY2	GCK	CCK	5330417C22RIK	ZFP667	SFPI1	SCML4	KCNE3
ADCY8	TMOD2	GIP	OLFM1	DEFA-RS1	PILRA	FAM13A	MIF
ADGB	SHISA9	CHGA	SYTL2	GM16197	KLRA2	PSIP1	CDK4
ADORA3	COL6A5	GCG	CADPS	GM7849	CCL3	CBX2	HMGCS2
AFP	GHRL	TPH1	RAP1GAP	GM7849	LILRB4	SLC1A3	H2-EB1
AGAP2	GFRA1	GHRL	DDX60	DEFA20	GSG1	NME4	CLCA4
AGR3	AFP	RFX6	PLA2G2A	MYLIP	BCL2A1B	NGEF	HMGN1
AI836003	AMBP	CHGB	RAB27B	IL6RA	FCGR2B	L3MBTL3	STMN1
AKNA	CNR1	SST	SLC12A8	OSBP2	RAB3IL1	HES1	NHP2
ALB	TPBG	TPBG	MYOF	DEFA5	CCR2	ZMYM4	NOXA1
ALK	SERPINA1E	SCG2	TMEM87A	PGC	FCGR3	ENPP1	GAS6
ALPL	REG4	PNLIPRP2	PDLIM7	DDX26B	2610028H24RIK	GRLF1	CDO1
AMBP	PTPRN	GAST	FCGBP	SYT13	MS4A6D	DPYSL5	CNN3
AMER2	PEG3	SCGN	NUCB2	SAMD5	ENTPD1	PHGDH	HES1
AMIGO1	ALPL	AMBP	CYP1A1	PDIA2	AF251705	STMN1	CDCA7
AMIGO2	GIP	PEG3	TPH1	C4BP	SHC4	ZFP280C	SMOC2
ANG,RNASE4	NT5E	TAC1	RBP4	GABBR2	FCGR4	RBM38	ISYNA1
ANXA5	GPR116	GPX3	FGD2	BC030476	CLEC4N	MARCKSL1	KCNQ1
ANXA6	AMIGO2	SCG3	VLDLR	TTC28	FAM154A	ACSS1	DAPK2
AP3B2	KIF12	GPR112	ANG	GM14850	LCP2	HK2	ASCL2
APBA1	TRPA1	RBP4	FAM174B	DEFA3	CMKLR1	SLC25A4	PKIG
APBB1	NRP1	AMIGO2	CD97	AY761184	SLAMF7	HMGN1	MCM7
APLP1	CHGA	TRPA1	FGFRL1	FAM46C	DOXL2	PROM1	GLRX
AQP9	GPX3	PCSK1	SPATS2L	DEFA-RS7	4833422F24RIK	RRP1B	UROD
ARMCX1	TRPM2	NEUROD1	GALNT7	SIRPA	GPR65	CHEK1	ACSS2
ARMCX4	PZP	MAP1B	FFAR2	DEFA-RS7	AOAH	MGA	EHF
ARSB	SPHKAP	ISL1	TNFAIP8	GM14851	DCN	FAM60A	IMPDH2
ASIC5	PRNP	SCT	RAPGEF3	HABP2	C5AR1	BCL11A	APP
ASPH	SYT13	BEX2	ASPH	MMP7	HAVCR2	ITGA1	SOX4
ATP11A	LHFPL2	DISP2	PSAT1	C1RL	BANK1	ZMYM3	MAGED1
ATP2A3	NTS	REG4	ICA1	IRS1	NCKAP1L	THUMPD2	MARCKSL1
ATP6V0A4,D630045J12RIK	DNAHC9	HMGN3	DNAJC12	DEFA26	WT1	PBLD	MFGE8
ATP6V0E2	FAM167A	ETV1	GFI1	GM15284	CCR1	FHIT	SDSL
ATP6V1B2	CACNA1H	FABP5	ATOH1	PLA2G2A	GP49A	CDCA5	MCM6
ATXN10	RFX6	GNAO1	C4BP	SLC2A13	CD2	GTF2I	MYC
AVPR1B	CPE	PRNP	CHGA	PYCR1	SIGLECH	POLR1E	LIPT2
B3GALT5	NEUROD1	CLPS	CHGB	MPTX2	MMP13	ZFP422	BCKDHA
BACE1	CHGB	RESP18	G0S2	PTPRN	CYTH4	SNTB2	PAICS
BACE2	SNAP25	FABP5	GCG	ITLN1	ARHGAP25	ESCO2	SOX9
BAIAP3	SCN3A	PAX6	GIP	CCL6	IL10RA	ZFP629	CD320
BAMBI	SLC8A1	CELF3	FOXA1	LAMB1	PTAFR	INSR	BPHL
BCAM	SCG2	1700086L19RIK	FOXA3	EPB4.2	CEND1	BAG2	PHGDH
BEX2	DISP2	HABP2	HPD	AGT	FCGR1	PLSCR3	HRSP12
BNIP3	GNG4	PAM	IDO1	DIXDC1	CD86	UHRF2	MPZL1
BRAF	CELF3	SLC18A1	IFIT1	NUPR1	EPHB1	SLC27A1	CDC42EP1
BTBD17	SERPINF2	RAB3C	FXYD3	SEMA3F	CD33	DKC1	PDGFA
BTBD3	PCSK1	SCN3A	NEFM	DEFA17	IL21R	DOCK11	IVD
C2CD4B	MAP1B	PLA2G2F	RCN1	DEFA22	TRPV1	TRIT1	TIFA
CACNA1A	CCK	VWA5B2	RESP18	DEFA24	ITK	XPC	MCM5
CACNB2	GFRA3	TM4SF4	RGS2	ARHGAP24	IRF4	TIA1	BLNK
CACNB3	PMP22	GNG4	SCG2	PRUNE2	ARAP3	MTUS1	NME4
CADPS	ABCC8	ANG4	CCL6	NUCB2	LILRA6	NARG2	VDR
CAMK2B	PAM	GATM	SCG5	SNTB1	P2RY10	ZFP191	HAUS4
CAMK2N1	RIMBP2	SPHKAP	SST	NKX2-2	CSF3R	TRP53BP1	SECTM1B
CARTPT	APLP1	PTPRN2	SERPINA1B	KLHDC8A	MEF2C	CHEK2	FHL2
CASR	SLC28A2	FAM183B	SERPINA1C	MAN1C1	PRKCQ	CPS1	RPA2
CBFA2T3	CLDN4	CADPS	SERPINI1	HS3ST3B1	ABCA9	GINS4	PROM1
CBX6,NPCD,NPTXR	LAMA3	UCN3	TAC1	NEUROD1	HFM1	MCM2	VGLL4
CCDC148	4930539E08RIK	PZP	NEUROG3	HTR4	GM10462	WHSC1	MCM2
CCDC170	RASAL2	PGC	FGFR2	BAMBI	EGFLAM	MSH2	SGK1
CCDC3	CLCA6	SCG5	GFRA3	IGSF11	COL3A1	TRIM28	GRB7
CCDC92	PTPRN2	GPR116	FOXA2	DKK3	COX6A2	NRM	DNAJC9
CCK	CACNA1A	SNAP25	LATS1	PTPRT	GM10318	NFIB	AQP1
CCNJ	DUOX2	NKX2-2	CD200	RAMP1	GM14548	ATRX	NRM
CD164	SLCO2A1	SYP	NEUROD1	KLB	HDGFRP3	EPHB2	CSAD
CD177	GPR133	GFRA3	NKX2-2	THBS1	D030025P21RIK	ZFP512	TGIF1
CD200,GM609	SPRR2A1	SERPINA1C	P2RX4	GM15292	GM5670	ZFP346	IRF2BP2
CD22	SPRR2A1	NETO1	ABCB1A	GHRL	C1QB	RPA2	TRIM28
CD24A	SST	RIMBP2	PRNP	TANC2	AXL	SURF2	TMEM9
CD300LF		CACNA2D1	RNASE1	BHLHA15	PLD4	HELLS	SLC12A2
CD44		GM11992	S100A6	CXXC5	TLR8	CCNB1	MCM3
CDH26		TMED6	CCL9	SLC1A4	DOCK2	TTK	HMGB3
CDK14		CD200R2	SLC23A1	DEFA21	ITGAX	ZFP451	PRELP
CDK5R2		FXYD6	SNAP25	WNT3	ADAM19	DNAJC9	LZTS2
CDKN1A		MYL7	SPINK4	SLIT1	LY86	POLA2	RGMB
CELA2A		CPLX2	TFF3	VLDLR	ZEB2	PDXK	SLC25A4
CELF3		CACNA2D1	AGR2	MGLL	FCER1G	SIPA1L1	GINS4
CELF3		NUPR1	SLC35A1	NKD1	SLC2A3	ACSS2	DTD1
CELSR3		ANXA5	CREB3L1	IGDCC4	CX3CR1	PDP1	CITED4
CEP170		ETV1	PLA2G10	PLA2G2F	WDFY4	APEX1	CCNB1
CHD5		APLP1	ERN2	C1QTNF1	CD48	SPATA13	SMPX
CHGA		1600029D21RIK	TPSG1	PLCB4	SLC5A7	ZFP280D	SURF2
CHGB		FMO2	FKBP9	SLC16A7	CD3G	HMGB3	DKC1
CLDN4		ABCC8	EPB4.2	RCN1	GJB5	MCM5	ACSM3
CLSTN2		SLC18A2	PCSK1	PLXNA3	ARHGDIB	ZFP828	EMP2
CMTM3		TPST1	SYTL4	TRP53INP1	CCR5	UNC84B	NUSAP1
CNKSR2		GSTT1	SPDEF	ZFP9	TLR12	MCM6	MACROD1
COL17A1		KCNH6	MMP20	2510009E07RIK	EMR1	CLIC4	APEX1
COL27A1		PLCXD3	INSM1	CLPS	IL1RL1	VGLL4	CLIC6
COL8A1		RGS4	RAMP1	CD244	IGHG2C	CDK4	LIMK2
CPA1		VWA5B2	LYZ2	SLC9A3R2	RGS1	MACROD1	CES1D
CPB1		AGR3	CLCA3	GLP1R	GM4956	TMX4	MSH2
CPE		MAGED1	TBC1D8	CHST15	CD93	NEIL1	PCK2
CPLX2		CACNA1A	PDZRN3	INSRR	IGJ	MCM3	SHISA2
CPN1		SLC38A11	HGFAC	AGR3	GIMAP6	ZMYM2	STK39
CPNE8		NEFM	DLL4	CFI	PARVG	NMRAL1	ATXN10
CRMP1		UNC80	BACE2	TMED6	ST8SIA6	PGCP	WDR55
CRP		PLA2G2A	CIB2	INF2	TRAF3IP3	NUSAP1	TNFAIP8L1
CRYBA2		ITLN1	ABHD1	1810010D01RIK	CD52	MYCBP2	LRIG1
CWH43		ADORA3	ACCN5	LBH	NID1	MCM7	ACSS1
CXXC5		GCH1	ISL1	GPR30	IL7R	SMAD5	UHRF2
CYP2F2		MCTP2	RNASE4	AMBP	CD300LD	MECP2	NMRAL1
CYP2J5		ST18	GHRL	PLCB1	HMHA1	BCL11B	AQP4
D10BWG1379E		DTX3	C1GALT1C1	TPH1	CSF1R	INCENP	ZFP422
D930028M14RIK		RAB3B		MVB12B	ABHD15	HMGA1	EPHB3
DAPK1		NT5E		PROX1	KCNIP2	NUP210	CHCHD6
DAPP1		PDK4		REG4	CSF2RB2	MCM4	MCM4
DBPHT2		PHLDB2		PTPRN2	IL18RAP	FOXP4	IMMP2L
DCAF7,KCNH6		PRKCH		KIT	ARHGAP30	RAD50	PLA2G4A
DENND5A		RPP25		LGR5	LSP1	LZTS2	KIF12
DGKK		FABP3		MYRIP	TYROBP	POU2F1	ENGASE
DIRAS2		PCLO		5330417C22RIK	SELPLG	FLNA	POLA2
DISP2		CYP4B1		TACC1	FMNL1	RTN4	INCENP
DLG2		SSBP2		ETS1	FNDC7	FHL2	LHPP
DLK1		CLDN4		HPD	H2-OB	HRSP12	NAP1L1
DMXL2		ALB		PNLIPRP2	CYP2B23	SDSL	BCKDHB
DNAHC9		ESYT1		TNFSF15	CD7	NUBPL	FLOT2
DNER		IAPP		SERPINF2	PLAU	MBP	SLC27A1
DOC2B		IDS		KATNAL1	TMEM149	IVD	AI747448
DOCK4		GPR119		DMXL2	RFTN1	ADNP	NR2E3
DPP6		PLA2G7		ZFP532	LAIR1	ERI1	NUBPL
DPYSL2		PROX1		RNASE1	MCPT1	PKIG	XRCC5
DUSP1		RNF217		THSD4	DAB2	BPHL	FAM92A
E030025P04RIK		GNAI1		APCDD1	C3AR1	SPIN1	LYSMD2
E130309D14RIK		CRYBA2		ANG4	RCSD1	LHPP	TRIT1
ECE1		SCARB1		EFCAB4B	NKG7	UROD	LANCL1
EGFL6		ENTPD1		IRAK3	GGTA1	ISG20L2	RHBDF1
EGR1		CD200R1		REEP5	GM5607	DTD1	SCML4
EGR3		NGFRAP1		KLF12	IL1F8	LYPLAL1	EFNA4
EIF4E3		THBS1		PCLO	TUBA8	ATXN10	RNF32
ELAVL3		GM156		SIX4	THY1	METT5D1	PSIP1
ELOVL5		RET		SORBS2	FXYD5	PHF6	GRAMD1A
EMB		CAMK2B		GALNT5	SLA	RNF2	KIF20A
ENPP2		GPR133		APBA1	TRIM30B	ARSB	SOAT1
ENTPD3		TXK		BICD1	ACTG2	PPP1R1B	CKAP2
EPHA7		RUNX1T1		CHRNB4	CD8A	ZFP740	GINS1
ESYT1		HEPACAM2		SYNE4	SAA4	FTO	FADS1
ETNK1		CAR8		SYTL5	PLOD2	WDR55	BRD8
ETV5		ANXA6		CHGB	H28	POLR1A	FTO
F12		DENND4A		KCNH2	CYFIP2	CHCHD6	CAR12
F2		RGS2		MCF2L	IKZF1	NHP2	ERI1
F5		SH2D1B1		ADCY8	LAPTM5	BRD8	FHIT
FA2H		CTSL		SLC36A4	4930503B20RIK	BCKDHA	CD44
FABP5		MMP7		SPINK4	GM10345	CYP2E1	1700040L02RIK
FAM155A		TAF9B		PHLDB2	DOCK10	LGR5	KRT23
FAM167A		TTYH1		PEG3	FSCN1	TNFRSF19	CTTNBP2
FAM20C		MYT1		PCSK1	MS4A6B	FSTL1	SPATA24
FAM222A		GLP1R		MYOF	CTSW	GKN3	PRKACB
FAM43A		TRF		PELI2	ABCG3	SCN2B	RASA3
FAT4		GM609		SYTL2	CD8B1	CES1D	TLR2
FAXC		VIM		CD24A	DPCR1	PRELP	FBXO21
FBXL16		SV2C		FRY	CD300A	SP5	CHEK2
FBXO21		RASAL2		CBFA2T3	NCF4	E230029C05RIK	ACOT1
FES		KLRA19		SH3PXD2A	5430427O19RIK	IL17RD	SMO
FEV		FMO1		CELSR1	CD3E	FMNL2	WEE1
FFAR1,FFAR3		IL2RB		FAM222A	GM15698	ARL4C	CDCA5
FFAR2		RGS7		SCT	PTPRC	CTTNBP2	NRTN
FLRT1		GHR		HIVEP3	BCL2A1D	RGMB	ISG20L2
FMN2		ITPR1		MRGPRE	ARHGEF6	ANGPT2	HELLS
FNDC1		ADCY2		D10BWG1379E	BC051070	AXIN2	SEMA3B
FOXA1		GPR171		FGFRL1	TM6SF1	HUNK	RNF2
FOXA2		NUCB2		D930020B18RIK	TNFAIP8L2	CAR12	GTF2I
FRMD4A		EMB		GRAMD1A	I830077J02RIK	PTPRO	DMPK
FRY		IFT57		GPT2	SPRR2H	DCT	TSPAN5
FSTL4		MAPK4		CHGA	TRPV2	SFRP5	POLR1E
FUT2		RCN1		ANG,RNASE4	GIMAP7	SYCN	TRIM32
FXYD3		GIMAP6		RNF39	CKMT2	CLCA2	FAM13A
FXYD6		CD244		MSI1	IGLC3	1300002K09RIK	RRP1B
FYB		5330417C22RIK		SYT7	FXYD4	CASP12	CLIC4
GABRB3		FAM213A		SLC41A1	KLHDC9	EMP2	NGEF
GATM		S100A1		ACVR1C	SLC26A1	MIA1	FGFR4
GCG		PTPRN		NOTCH4	MSN	PSRC1	LGR5
GCK		FABP3		CAR8	ITGAL	NOTCH1	FOXP4
GDI1		RUNDC3A		CYP2E1	AI607873	RNF43	PPAT
GFI1B		FFAR1		TBC1D16	FER1L4	DDO	TCF7
GFRA1		F630003A18RIK		DACH1	CCL2	ARHGEF4	BAG2
GHRL		STXBP5L		QSOX1	APOE	CLCA1	LYPLAL1
GIMAP8		TYROBP		GM13212	F13A1	EVL	ELL3
GIP		FGL2		WBP5	CRISP3	UTRN	NEIL1
GLIS3		GLIS3		CGNL1	RGAG4	ESRRG	DCTD
GLP1R		CD200R4		GPX3	AKR1C6	ESAM	CDK6
GLUL		FCER1G		ERN2	APOL7B	FGFR4	TNS4
GM10220		SEZ6L2		MCTP2	IL2RB	SEMA7A	MYO1B
GM16197		DDX26B		CCRL2	CORO1A	WWTR1	NOD1
GM3002		DDC		RAB27B	RHOD	SORCS2	RAD50
GNAI1		PARP8		RASD2	SLC15A3	RAD51L1	CPN1
GNAO1		1810011H11RIK		EPHB3	DNASE1L3	IRS1	RNF43
GNAO1		LMX1A		MAP1B	ITGA4	MPP3	MPZL3
GNG2		GRAMD1B		PTPRM	TFF1	TTC21B	NFIC
GNG4		KCNB2		RAB3D	GM3090	CDO1	LPAR6
GNL3L		SLC25A35		1300002K09RIK	MPEG1	PLA2G4A	ZFP553
GPR116		DENND4A		FBXO21	H2-EB2	ATG16L2	ZFP191
GPR133		DENND4A		SOAT1	GATA3	EPHA4	PSRC1
GPR153		SEPP1		UNC5A	BC013712	SMO	ALDH7A1
GPR6		KLRA5		HMGCS2	KHDC1A	CPN1	POGLUT1
GPR75		ITM2C		TSPAN1	CD53	KLHL8	MLXIP
GPR81		IL12RB2		GM3002	SASH3	RNF32	SNX10
GPRC5C		EID1		RCAN3	KCNJ10	FZD2	ILF3
GPX3		IRS1		GALNT12	GKN2	D930015E06RIK	SLC16A13
GRIK3		RGS1		DAGLA	2310014H01RIK	TGIF2	PICALM
GRIK4		AY761184		ATP11A	GZMB	WDR35	ARSB
GRM4		BAMBI		MAN2A2	UNC80	ELL3	PLSCR3
GRPR		LPHN1		NR4A1	EFHD1	APCDD1	SLC44A2
GSDMA		NBEA		FOXA3	GAST	CDC42EP1	ZFP740
GSE1		RFX3		ASPH	HYDIN	FZD7	TXNDC16
GXYLT2		BCAM		RASEF	SH2D2A	AFAP1	SPIN1
HABP2		ITK		CDK17	CD96	MEX3A	CACHD1
HCK		TCEAL8		LGMN	NOVA2	ADRA2A	ADRA2A
HCN4		SCN3A		CASC4	AHRR	SHISA2	CPS1
HEPACAM2		IL17RE		LAMC1	HK3	POGK	HK2
HHEX		ICA1		OLFM4	GZMA	GRAMD1A	ARID5B
HID1		GBP8		CYBRD1	RASGRP1	SOX4	MBP
HIP1		ATP6V1B2		LAMA5	NCCRP1	NAPEPLD	ESCO2
HIVEP3		XLR4B		TIFA	CCL7	TXNDC16	HUNK
HMGCR		GABARAPL1		IQSEC1	ENPP7	SECTM1B	MPP3
HS3ST2		LRP11		CREB3L4	RP23-363J16.2	SLC23A3	ENPP1
HSPB1		GVIN1		CCL9	RNF207	CITED4	BC021891
HTR1D		PTPN22		GM684	CCL5	B930095G15RIK	1300002K09RIK
HUNK		SLCO2A1		IFFO2	BST1	EPHB3	1110051M20RIK
IAPP		KCNJ3		D930015E06RIK	TNS1	GPR30	MECOM
ID2		CES3A		PAIP2B	KIF1A	PPAP2B	TIA1
IDS		GDAP1L1		PDZRN3	C1QA	ZNRF3	FAM171A1
IGFBP7		FASL		KIF21A	ADCYAP1R1	TFPI	SORBS2
IKZF4		TUBA1A		SLC12A2	OLFR558	PLEKHB1	PDP1
IL17RB		XLR4B		TTC7B	EPHB6	RGS12	PDE8B
ILDR1		KIT		SLIT2	PLEKHO2	FARP1	RBM38
INA		FAM105A		SOX9	NLRP10	CD320	DDB2
INPP5J		XLR4C		SELM	GCET2	CC2D2A	PHF6
INSM1		NR4A2		FAM174B	LY6C2	CBX6	CENPF
IQSEC1		SAMD5		FAM71A	CFH	TEAD2	NAPEPLD
IRS4		ITGA1		PDE8A	MAN1C1	MYCL1	ETV6
ITM2C		IKZF3		AQP4	IKZF3	RASA3	ZBTB25
ITPR1		PDE8A		FOXA2	PLB1	PLXNB1	DTL
ITPR3		EIF4E3		ZFP930	NMB	MAN2A2	TTK
JAG2		PION		ZDHHC14	PRG4	LARGE	XPC
JPH4		GPR6		RAB27A	KLRD1	NAP1L1	ZKSCAN17
KCNC1		RAI2		STXBP6	GKN1	TRIM44	ATG16L2
KCNC3		LBH		LCP1	TICAM2	PRKD3	KANK1
KCNH3		CEP170		ABCC1	IL1B	GKAP1	MTUS1
KCNJ6		DEFA-RS10		HEPACAM2	ITGB2	SRL	ATRX
KCNK2		SLC25A4		GM609	GBP1	TEX9	YAP1
KCNT1		STXBP1		TOX	TNNI1	6230424C14RIK	TRIM37
KCTD12		CHSY1		RAP1GAP	MS4A1	GPLD1	FAM115A
KIF12		FFAR2		TFCP2L1	ADCY2	CACHD1	TIMELESS
KIF1A		TRIM35		CD97	GM4902	MYC	HIRIP3
KIF21A		DEFA-RS7		PGLYRP1	KLF8	ZRANB3	ZBTB38
KIF5C		BHLHA15		SHISA2	CUBN	WWP1	AFAP1L1
KLB		PBRM1		HID1	TGM3	LIPT2	PRSS23
KLHL29		GSTK1		DENND4A	SP6	DYNC2H1	TLE3
KRT18		CERKL		BMP7	ST8SIA5	GAS6	THUMPD2
KRT7		FGF14		POGK	CYP2F2	ATM	FARP1
LAMC1		CELF2		SORCS2	FAM161A	PTPRS	CSNK1E
LDOC1L		NCAM2		MCC	CD180	SNX10	TEAD2
LEPREL4		NLRC5		GCNT3	FAM105A	ZFP12	EPHB2
LGALS3BP		7120432I05RIK		FNDC3B	ARMC3	KCNE3	PDXK
LHFPL2		SH3KBP1		CDK6	CHPF	TTPA	PTPRO
LIN7A		TH		GABBR1	LY6C1	WDR90	AGR3
LINGO1		PLCB4		PBX3	RESP18	IMMP2L	SIPA1L1
LPHN1		DNER		ZFP644	GM10393	DMPK	NFIB
LRRN1		DEFA21		RAB15	LY6I	FBXO21	WWP1
LTF		CCDC68		USP31	CYP2B10	PSD3	SP5
MADD		GM6696		SIDT1	ATP12A	DDB2	ACVR2B
MAGED1		RNF32		SLC7A4	SSTR1	ZKSCAN17	RASL11B
MALAT1		C4BP		PLXNB1	CPN2	SLC19A2	MCM8
MAML3		PRKACB		MYO1B	ANKRD22	CLIC6	LCP1
MAN1C1		GIMAP4		PRPS2	LY6G	AFAP1L1	PRPF40B
MAN2A2		MAPRE3		CHRM3	SAA1	ASCL2	DTX4
MAP1A		MAGEH1		SLC14A1	GM14446	SORBS2	NUP210
MAP1B		FAM46C		DPYSL2	C3	NAV1	SLC19A2
MAP2		FAM174B		DIAP2	ANXA8	SLCO3A1	POLI
MAP6		PLA2G2D		RGMB	LBP	OLFM4	ZFP512
MAPK4		DENND4A		GM13157	ZBTB32	AGR3	GKAP1
MAPK8IP2		LHFPL2		ZFP503	H2-M2	MSI1	RTN4
MARCKSL1		MBOAT2		PITPNM2	TRPV3	SOAT1	NFIA
MASP1		PLEKHA1		SPCS3	GM1332	CDCA7	AXIN2
MBD5		IMPACT		ZNRF3	PLSCR2	CD44	CHEK1
MBOAT4		SYT7		ATM	4831426I19RIK	CDK6	TRIM44
MC4R		ISG20		LY6E	MAL	AQP4	FZD7
MCF2L		ARL3		FNIP2	FCHO1	CGNL1	RNF219
MCTP2		PRKCH		ARID5B	AKR1C18	SLC12A2	BCL2
MEG3,MIR1906-1,MIR770		DEFA-RS12		SNX33	1110032A04RIK	MECOM	ESAM
MFAP3L		REV3L		CCPG1	CDKN1A	TNS3	KLHL24
MIR5103		MAP2		NAV1	FA2H	PHLDB2	RASSF4
MIR568		SSTR5		TCF12	PMP22	SMOC2	ELMO1
MORN4		GPRC5A		INPP5F	DHRS9	DACH1	PPAP2B
MRGPRE		ROGDI		ACADSB	SAA2	CLCA4	ARHGAP39
MUC4		LYZ1		ASNS	9030425E11RIK	LCP1	D930015E06RIK
MYL7		BAIAP3		HGFAC	ISG15	FAM115C	SLC23A3
MYLIP		ID2		PCMTD1	EPB4.1L1	ACSM3	TRIM24
NAV1		ITGAX		CLN6	SLC6A14	KCNQ1	GPLD1
NAV2		ZBTB20		CCNG1	LGALS3	SOX9	PNPLA7
NBEA		CD7		MECOM	SPRR2A3	PAICS	ANGPT2
NBEAL2		UPB1		CTTNBP2	LRG1	2022-09-06	FHDC1
NCALD		GIMAP3		SPDEF	ACYP2	CNN3	ZFP704
NCAM2		BTBD3		TBC1D30	MXD1	PICALM	ZFP956
NDRG1		BC005685		RFC1	ASB11	GLRX	ZFP397
NEFM		TCRG-V4		MAGED1	IL18	VDR	UNG
NEUROD1		MGLL		ADRA2A	EMP1	GRB7	KLHL8
NFASC		CHN2		KCNQ1OT1	GGH	SESN3	POLR1A
NFATC2		CLNK		NRBP2	OSTB	ZBTB38	SESN3
NGFRAP1		ACADSB		TM4SF4	AKAP2	FAM115A	MARVELD1
NID1		IPCEF1		E130003G02RIK,LRRC26	PTPN22	PTPRM	ZFP618
NIN		ETS1		ATOH1	HSD17B2	RASSF4	TEX9
NISCH		PIM2		PSD3	2810021J22RIK	ZFHX3	MKL2
NKX2-2		D10BWG1379E		CPD	4930404N11RIK	PDE3B	ERI2
NLGN2		COL8A1		RASSF4	LPO	FHDC1	TMEM132A
NOVA2		CPLX1		MANSC1	UNC119	ZFP292	FAM115C
NPDC1		NFASC		PRELP	MT-ATP8	TUBB2B	PHF20
NPTX2		ELL2		STX17	ZBTB7C	EFNA4	UTRN
NR4A1		TUSC3		ARHGEF28	B3GNT9-PS	LRIG1	RDH16
NR4A2		2022-03-04		TRIM44	MT-CO1	FRAS1	NOTCH1
NRP1		ENPP2		IGF1R	ETHE1	ADRBK2	NARG2
NRXN1		KLHL7		CDCA7	SLC41A3	KIF12	SLC39A10
NT5E		CHD7		SMOC2	CLDN8	PRKACB	TNFSF10
NTNG2		DEFA22		CYR61	MT-CYTB	ATP11A	CBX2
NTS		BC005685		NEDD4	CFHR2	SPATA24	CLU
OCRL		GPR114		GRPEL2	S100A14	POLI	SPATA13
OLFM1		GCK		AMPD3	D730039F16RIK	MCC	BCL11B
ONECUT3		RASD1		C1GALT1	CES2F	SLC44A2	BCL7A
OXR1		ITGA4		SLC1A5	MT-ND3	TBC1D19	CBX6
OXTR		BC005685		MLPH	RDH16	ZFP462	ZFP90
PACS1		RAB30		SLC27A1	GPRC5A	1500011H22RIK	ZMYM1
PADI2		ITPR1		SYPL	TMEM116	ARHGAP39	ADNP
PAM		GNPDA2		ZFP704	SIRPA	ZBTB12	MECP2
PARM1		USP18		ZFP266	FN1	EHF	ZFP346
PARP1		PTPN5		IVNS1ABP	TMEM140	APP	VNN1
PARP8		APPL2		AXIN2	RHOC	GM5918	L3MBTL3
PARVB		ITGAE		MIB1	CYP3A11	TRIM37	TBC1D4
PAX6		CPQ		HOMER2	IFIT1	MARVELD1	2022-09-06
PCBP3		ABI2		ZFHX3	GM10925	PPP1R9A	ZFP292
PCDHA1,PCDHA10,PCDHA11,PCDHA12,PCDHA2,PCDHA3,PCDHA4,PCDHA4-G,PCDHA5,PCDHA6,PCDHA7,PCDHA8,PCDHA9,PCDHAC1,PCDHAC2,PCDHGA1,PCDHGA10,PCDHGA11,PCDHGA12,PCDHGA2,PCDHGA3,PCDHGA4,PCDHGA5,PCDHGA6,PCDHGA7,PCDHGA8,PCDHGA9,PCDHGB1,PCDHGB2,PCDHGB4,PCDHGB5,PCDHGB6,PCDHGB7,PCDHGB8,PCDHGC3,PCDHGC4,PCDHGC5		DOCK10		ERGIC1	CYP2D9	PELI2	HMBOX1
PCLO		RIMS2		NRP2	TRPV6	TNS4	ZMYM3
PCSK1		AKNA		ZBTB38	APOBEC1	MFGE8	POLE
PCSK2		ART2B		SMIM14	MBOAT1	SLC39A10	SORCS2
PDE2A		IFI203		QSER1	PTK6	PPAT	TTC23
PDE6A		TIGIT		MYCBP2	2210415F13RIK	ZFP566	MCC
PDZRN3		P2RY10		LGR4	CYP2D22	KLHL23	HMGA1
PEA15A		UNC80		MBNL3	SP100	TIAM1	CIITA
PEG3		CDK14		EGR2	CD72	GM3626	4933439C10RIK
PEG3AS		TMED8		BCL9	GSDMC	AQP1	TBC1D19
PEX5L		PTPRC		MAN2A1	OMP	TMEM132A	ZMYM2
PGC		HSPA4L		ATP13A3	SLC25A34	RHBDF1	PHLPP1
PHF21B		GIMAP7		HOOK1	SLC37A2	2310008H04RIK	FAM60A
PHLDB2		ST8SIA3		TRAM1	TRPM6	PBX1	ESRRG
PIK3R5		GM15315		FNDC3A	ANXA3	TNFSF10	ASPM
PIM2		ATP6V0E2		INHA	PDZK1IP1	ALS2CR4	PELI2
PIP4K2A		CD27		SLC26A9	GSDMC2	PHLPP1	WHSC1
PIRT		ARMCX3		PTGS2	PAX8	IFT122	BCL11A
PITX2		PEX5L		KIF26B	CAPN2	BCL2	SMAD5
PKDCC		TSPAN1		LEFTY1	RHOF	LYSMD2	FAM189B
PKIA		ASIC5		CXCR4	IL1RN	ZFP397	TNS3
PLA2G2F		RAP1GAP2		RGS4	EIF4EBP3	TSPAN5	CCDC18
PLCB2		CYTH4		EPM2A	SLC24A3	ACVR2B	PDS5B
PLCXD3		RBP1		PLAGL1	AA467197	MLH3	ZNRF3
PLK5		DEFA26		DDO	TNIP3	BRCA2	TFPI
PLXNB1		ABCB9		SPOCK2	HDAC9	ZFP275	SRL
PNLIP		DEFA25		DNAJC12	2010109I03RIK	ENGASE	PDE3B
PNMAL2		GM7849		WIF1	PPFIA3	NELF	4933431E20RIK
PPFIBP1		BC023829		SHC2	SELENBP1	GABBR1	MLH3
PRKACB		SYT13		ALDH1L2	CYP2D10	RGNEF	RCCD1
PRKAR1A		RIIAD1		ACSS3	FAM102B	PPM1F	SPICE1
PRKCB		SNORD14E		HES7	UPP1	PRRC2B	PTPRM
PRKCQ		CD8A		KCNAB3	HSD3B3	AU020206	PTPRS
PRNP		LTF		KIF19A	APOC2	FADS1	PRRC2B
PRODH2		SLC35G2		WFIKKN2	AK4	NOD1	ZFP280D
PROX1		GM7849		TTC8	SULT1B1	RNF219	ZFP566
PRRX2		PHLDA1		UNC79	AC115771.1	4933439C10RIK	ZFP629
PRSS2		CD3G		VIPR2	TNFRSF8	PNPLA7	WDR90
PTGER3		CD96		DAPK1	SLC40A1	ZFP704	CGNL1
PTPRN2		CXXC5		PNMA2	ENO3	C79407	EPHA4
PTPRS		GM10104		A230070E04RIK	SLFN2	ERI2	IFT122
PYY		BICD1		FGF14	SFRP1	TNFAIP8L1	SCN2B
PZP		GM14850		PANX2	GDA	TTC23	TTC21B
QPCT		TCRG-V1		TNFRSF11B	GSDMC3	MPZL3	CLCA2
RAB36		CTSW		H2AFY3	AF064781	ZBTB25	FGD1
RAC2		DNAHC9		MAPK12	AKT3	MAGED1	AFAP1
RAP1B		STAT4		PRICKLE1	2010015L04RIK	FAM92A	TMEM194
RASAL2		GRAMD1A		AMIGO2	SLC13A2	CCDC18	KLHL23
RBFOX3		DEFA5		CASR	MYOF	ZFP783	ZRANB3
RCAN3		MRAS		PARK2	GBP2	KRT23	PPM1F
RCN1		JAZF1		PACSIN1	TRAF1	MLXIP	PLCE1
REG4		KCTD12B		GRM4	MT-ND4L	LANCL1	ITGA1
RET		CTSF		GM7325	GM10222	LPAR6	NCOR2
RFX6		RNASE1		MKX	MALL	ZFP553	DACH1
RGAG4		2810025M15RIK		GIF	HSD3B6	POGLUT1	SNTB2
RGL1		ASPH		NPAS4	FHL1	POLE	ZFP451
RGS13		INSM1		ANKRD22	HAO2	MCM8	HMGA2
RGS2		NAV1		SFMBT2	SYNE1	HAUS4	INSR
RGS4		GM14851		SNAP25	CAR2	ZFP90	AK7
RIMBP2		1300002K09RIK		GDAP1L1	HBB-B1	PLCE1	GREB1
RIMS2		DLG4		DHTKD1	ROBO2	FAM189B	POU2F1
RNF145		DEFA-PS1		GCG	SLC15A1	PDS5B	MYCBP2
RNF39		GZMB		F2	SLFN5	TGIF1	MGA
RPH3AL		CDKN1A		ASIC5	SDCBP2	PHC1	POGK
RPP25		SMARCA1		GM9125	APOL10A	BLNK	PALB2
RPS6KA2		DEFA-RS2		GM9125	C030048B08RIK	SPICE1	FZD2
RSPO4		UNC5A		B4GALT2	GM15401	ASPM	BHLHB9
RTN1		PYGL		PTPRU	FAM83C	ISYNA1
RTN4R		ADPRM		DPP6	ZBP1	PALB2
RUNDC3A		ST8SIA4		CRMP1	SYCN	HIRIP3
RUSC2		GPR18		LIMCH1	CEACAM20	ALMS1
S100PBP		GPR34		KCTD7	MEP1A	LASS6
SAMD14		APOL7E		HSPB8	LYNX1	MPZL1
SAMD4		GRINA		FZD9	A4GALT	CENPF
SARM1		VEGFA		FOXP2	LHFPL2	MDN1
SCARB1		SERPINA1E		TSPAN33	DHX58	SEMA3B
SCG2		CXCR6		MITF	SMPDL3A	ZMYM1
SCG3		SNHG1		SYN2	TPPP3	CEP192
SCG5		SLC36A1		IAPP	CTSE	UNG
SCGN		TTLL7		ARNTL2	GRIN1	PRPF40B
SCN3B		RAB37		THSD7A	LIPA	ATR
SCT		4632428N05RIK		ZFP128	AQP8	AI480653
SERPINA1A		HID1		PNMAL2	IFIT2	ZFP318
SERPINA1B		PDK3		SYT3	AQP4	TMEM9
SERPINA1C		PLEK		FUT1	MS4A8A	GINS1
SERPINA1D		EFCAB4B		ATP10A	CYP2C66	IFITM2
SERPINA1E		PCP4L1		TENM4	ZFP839	VNN1
SERPINE2		MCAM		DLL3	2010002M12RIK	SMPX
SERPINF2		CTSO		ZFP14	SLC45A3	TMEM194
SERPING1		LYZ2		SERGEF		DTL
SETBP1		SYN2		AP3B2		CSNK1E
SEZ6		DUSP18		GM6696		DCTD
SEZ6L		DEFA-RS1		DEFA4,GM15315		XRCC5
SGTB		DEFA20		DEFA-PS1		NT5C3L
SH2D7		CACNA1H		D330022K07RIK		ALDH7A1
SH3BP4		CD101		LZTS1		LIMK2
SH3PXD2A		WBP5		TMEM59L		ETV6
SHISA2		HAP1		CES1C		ELMO1
SHISA9		WNT3		MMP20		DAPK2
SLC18A1		PTGER3		ENTPD3		NFIC
SLC22A17		CYTIP		PIWIL4		TIMELESS
SLC25A35		PIK3CD		CHST2		CKAP2
SLC29A1		GABRB3		CLSTN2		MYO1B
SLC34A1		4932438A13RIK		2610018G03RIK		NFIA
SLC38A11		DEFA25		PCYT1B		CSAD
SLC4A8		APOL7B		ZC3H12B		TBC1D4
SLC6A7		PDE3B		SLC9A7		BCKDHB
SLC8A1		FSTL4		EDA2R		BCL7A
SLCO2A1		IKZF2		KCTD12B		PCK2
SLIT1		FRMD6		GRPR		YAP1
SLIT3		TGTP1				STK39
SNAP25		HPGDS				RPRD1A
SNED1		MEGF9				ILF3
SOBP		DEFA25				KIF20A
SOGA2		ETV5				MIF
SORBS2		CNOT6L				MKL2
SORCS2		CDC42SE2				FAM120C
SOX4		ITIH5				NCOR2
SPEER7-PS1		GNAZ				PCDH8
SPHKAP		ERRFI1				RASSF5
SPIB		TMEM53				SLC14A1
SPRED3		TRAF5				NR2E3
SPTBN2		PITPNC1				1190002H23RIK
SRRM3		RASAL3				SMARCD3
SSFA2		LCP2				AK7
SSTR1		AIRN				BHLHB9
SSTR3		RUNX3				PRSS23
SSTR5		CD3E				IFITM3
ST18		DUSP6				WFDC15B
ST8SIA3		GIMAP1				RDH16
STAB2		HSF2				ZFP618
STRIP2		DOCK4				LECT2
STXBP1		CCPG1				H2-EB1
STXBP5		RAP1B				IFFO2
SUOX		CDC42EP3				ZC3HAV1L
SV2C		RINL				KLHL24
SYT11		BCMO1				TBC1D9
SYT13		CCL6				CIITA
SYT5		BCL2				NRTN
SYT7		BC018242				NRG4
TACC1		4921507P07RIK				TCF7
TBC1D8		ENPP5				GREB1
TBC1D9		TRPC1				NRN1
TEAD1		SAMD14				AI747448
TGFBR3		CAR2				DTX4
THSD4		BACE1				TRIM32
TM4SF4		GTF2E2				RASL11B
TM7SF2,VPS51		PRODH2				ZFP503
TMED8		DENND4A				BC021891
TMEM108		KLF12				PDGFA
TMEM132B		NUDT15				TLR2
TMEM176A		AFF4				S100PBP
TMEM176B		ARMCX3				4933431E20RIK
TMEM200A		BTG2				FGD1
TMOD2		LAG3				1110051M20RIK
TMPRSS6		ACOT12				SLC16A13
TNFRSF11B		DNAJC18				KANK1
TNFRSF21		SAMD9L				CLU
TPBG		MFSD6				PHF20
TPH1		SERINC1				ZFP956
TRERF1		INSIG2				1700040L02RIK
TRIL		HCN4				RHOBTB3
TRIM62		TTC7B				FAM171A1
TRIM67		ANKRD44				PDE8B
TRP53I11		CAMK2N1				RCCD1
TRPA1		FAM214A				SGK1
TRPM2		VGF				IMPDH2
TRPM5		CDKN1C				IRF2BP2
TSHZ2		DEFA20				ACOT1
TSPAN1		CCDC176				TIFA
TUB		FRYL				TRIM24
TUBB3		IFNAR2				HMGA2
UBQLN2		MAGED2				HMBOX1
UCN3		DDX17				HMGCS2
UNC5A		NRP1				ARID5B
UPP2		KIF1A				NOXA1
VASH1		PRMT2
VGF		CD200
VWA5B2		CD69
VWA7		SRPK2
WDR6		ACVR1C
WNK4		BRAF
XKR6		BCL2A1A
ZBTB10		HK2
ZBTB16		AIRN
ZBTB20		CACNB3
ZBTB4		PISD-PS1
ZC3H7B		SIDT1
ZDHHC8		CHST12
ZFHX2		PARP1
ZFP462		DUSP10
ZIM1		ITGA9
		AGTPBP1
		CYSLTR2
		PRUNE2
		PSTPIP1
		ACHE
		APPL1
		CLCN5
		ADORA2A
		VAMP2
		ZFP280B
		RPH3AL
		TRIM44
		SLC29A1
		C1QA
		IFIT3
		CAPSL
		EGR2
		DBPHT2
		OSBPL3
		CD24A
		AMFR
		RASGRF1
		FFAR3
		RCSD1
		GIMAP5
		KCTD12
		GM15284
		TRPC7
		DEFA23
		DEFA23
		S100PBP
		TACC1
		ITGB2
		SLC48A1
		RTN2
		ARL10
		DEFA17
		DEFA17
		MIR153
		ARHGAP9
		AIM2
		PLXNC1
		KCNAB3
		KIF21A
		NTN4
		FNBP1
		SRGN
		SNORD52
		PARM1
		ECE1
		SGTB
		GBP4
		CD44
		UFSP1
		HMHA1
		PAPPA2
		FXYD3
		RTP4
		ATP8A2
		SLAMF7
		HERPUD1
		TRAT1
		GBP6
		DTD1
		PTPN6
		ANK3
		LCP1
		ARHGDIB
		H2-Q6
		KLRE1
		PTPN9
		DAPK1
		SDCCAG8
		FCGR3
		SLC9A9
		GSE1
		UBR1
		ENTPD3
		GPR56
		RAB3GAP2
		PCP4
		SLFN2
		ANG
		SLA2
		ACSL4
		D16ERTD472E
		TNFRSF21
		ATP11A
		FAM216A
		ABCA5
		RASGRP1
		S1PR3
		FLOT2
		NBEAL2
		ZFP92
		5830416P10RIK
		DEFA24
		TSHZ1
		ITGAV
		TSC22D1
		INPP5D
		GOLIM4
		PCYT1B
		AW112010
		SLC8A1
		CHRM4
		NRXN2
		GM11435
		FOSB
		FAM49B
		DNAJA4
		OLFM1
		SMPD1
		ATP2B4
		AMIGO1
		ANTXR2
		MAPK8IP2
		ADRBK2
		FKBP1B
		TNNC1
		MARVELD1
		KLB
		GSDMA
		TNFAIP3
		TAF1
		C1QB
		SP4
		PAX4
		HECTD2
		DOCK6
		2022-09-06
		TBC1D9
		LITAF
		EML1
		MIER3
		WDR6
		ABCC1
		DDX5
		GPR30
		RNF145
		TRIM62
		ARHGEF6
		HUNK
		TLE6
		VPS33B
		A430107J10RIK
		SPOCK2
		LHX1
		SIPA1
		RN4.5S
		2022-09-01
		PRDM1
		PRKCE
		9930111J21RIK2
		RSL1
		KDM5A
		JHDM1D
		DUSP2
		HOOK3
		NEDD9
		MTA3
		CASC4
		FLT3L
		CACNA1C
		MYCBP2
		PLEKHG1
		CLCF1
		MALAT1
		D4WSU53E
		TMEM66
		9130230L23RIK
		SCAI
		SOWAHC
		A030009H04RIK
		MAPK8IP3
		CITED2
		PHF2
		ZBTB4
		RAB7
		PPAT
		KLHDC5
		CLK1
		LDLRAD3
		ANKRD55
		DNAJB9
		2210018M11RIK
		PKDCC
		ASAP1
		GPCPD1
		DACH1
		RBMS1
		AB041803
		CEP110
		TOX
		SORBS1
		OLFR558
		ZFP420
		D14ABB1E
		RNF19A
		UNC13A
		ERN1
		JAK1
		ACSL6
		UNC79
		PAPOLG
		PHF1
		SLC29A4
		WIPF1
		SYT11
		NUDT15
		KLHL32
		PGLYRP2
		TRPM2
		KCNMA1
		PHF8
		NISCH
		MAST3
		WDR47
		HECA
		PAPSS1
		FNDC3A
		IL22RA2
		STK39
		CTSA
		TMEM127
		OXR1
		PDE1C
		NUB1
		TTC8

## Sheet: Lgr5+ stem cells
Yan2017-ISC-Lgr5-Cre_Pos_UP	Basak2017_UP-in-active-cycling-Lgr5_Pos	Basak2017_UP-in-quiescent-Lgr5_Pos	Munoz2012_Lgr5-GFPHigh_ISC	Murata2020_Lgr5_Stem-Cell_Colon_Total	Murata2020_Lgr5_Stem-Cell_Colon_High	Yan2017-SIclusters_C1_non-cycling-Lgr5-GFP
Yan et al. 2017	Basak et al. 2017	Basak et al. 2017	Muñoz et al. 2012	Murata et al. 2020	Murata et al. 2020	Yan et al. 2017
SLC38A4	TMEM97	LEF1	WEE1	IFITM2	IFITM2	RRS1
TBC1D19	GPX2	SLC34A2	TLE3	IFITM3	IFITM3	PMS1
PROB1	MRTO4	REG3B	FLOT2	PPP1R1B	PPP1R1B	SLC23A3
ARL4C	GALNT6	SCARF2	CROCC	SYCN	SYCN	ARL4C
PMS1	SAE1	DNASE1	SCML4	KCNE3	KCNE3	BCL2
TTC30A1	H2AFZ	CIDEA	FAM13A	MIF	MIF	MCM6
GKN3	BUB3	CD74	PSIP1	CDK4	CDK4	RASSF5
PCDH8	TUBB4B	SFTA2	CBX2	HMGCS2	HMGCS2	PRELP
UBE2CBP	DUT	REG1	SLC1A3	H2-EB1	H2-EB1	PHLDA3
TNFRSF19	DYNLL1	UBA7	NME4	CLCA4	CLCA4	SOAT1
MNX1	ANXA4	H2-EB1	NGEF	HMGN1	HMGN1	BC026585
LGR5	PDIA6	H2-AB1	L3MBTL3	STMN1	STMN1	KIF26B
SLC1A2	NME1	ACE2	HES1	NHP2	NHP2	ESRRG
CAP2	AHCY	DCT	ZMYM4	NOXA1	NOXA1	PTPN14
CROCC	RSU1	H1FX	ENPP1	GAS6	GAS6	DTL
E230029C05RIK	LONP1	GANC	GRLF1	CDO1	CDO1	NOXA1
ATOH8	RPS2	GM17727	DPYSL5	CNN3	CNN3	PTGDS
HTR4	LBR	PDLIM2	PHGDH	HES1	HES1	1700001O22RIK
KIF18A	PHB	PGC	STMN1	CDCA7	CDCA7	SP5
VANGL2	AAAS	LRRC16B	ZFP280C	SMOC2	SMOC2	GM17250
SHISA7	NARS	CUL7	RBM38	ISYNA1	ISYNA1	CDCA7
ZBTB16	YBX3	HMX2	MARCKSL1	KCNQ1	KCNQ1	TFPI
GM10789	SNRPD2	CTRB1	ACSS1	DAPK2	DAPK2	SLC1A2
CITED4	NPM1	CREB3L3	HK2	ASCL2	ASCL2	EHF
ANGPT2	PPP1R14B	EGR4	SLC25A4	PKIG	PKIG	EIF3M
KIF12	C1QBP	ABCG5	HMGN1	MCM7	MCM7	E2F1
NKD1	PHF5A	S100G	PROM1	GLRX	GLRX	ZFP341
CGNL1	HSPE1	LECT2	RRP1B	UROD	UROD	TGIF2
IGFBP4	NLRP6	FAM214A	CHEK1	ACSS2	ACSS2	2010009K17RIK
PLA2G5	NUP85	IGSF11	MGA	EHF	EHF	WFDC15B
OLFM4	LSM7	AA986860	FAM60A	IMPDH2	IMPDH2	ZFOS1
GPR110	TOP2A	SYDE1	BCL11A	APP	APP	UTP14A
CDCA7	LSM4	KCNU1	ITGA1	SOX4	SOX4	BEX4
TMED6	NHP2	FYB	ZMYM3	MAGED1	MAGED1	BEX1
RGCC	HMGCS1	CYP2B10	THUMPD2	MARCKSL1	MARCKSL1	MECOM
LDLRAD3	GOT2	SIS	PBLD	MFGE8	MFGE8	NUDT6
SFRP5	LDLR	LRRC51	FHIT	SDSL	SDSL	EIF2A
HMGCS2	G6PDX	CPM	CDCA5	MCM6	MCM6	EFNA4
ST3GAL3	NOP56	RASL11B	GTF2I	MYC	MYC	HMGCS2
AFAP1L1	MRPS5	IL18	POLR1E	LIPT2	LIPT2	PHGDH
KLHL23	NCL	PDGFRB	ZFP422	BCKDHA	BCKDHA	TIFA
SOX4	RAN	RPRML	SNTB2	PAICS	PAICS	CLCA3A2
CCDC3	MCM3	SCGB2B7	ESCO2	SOX9	SOX9	CLCA3B
TEAD2	HNRNPD	GABBR1	ZFP629	CD320	CD320	CYR61
CHST2	CTPS	EDN2	INSR	BPHL	BPHL	FAM110B
EPHB3	RPL27	HIF3A	BAG2	PHGDH	PHGDH	9530034E10RIK
RNF122	BANF1	CCL20	PLSCR3	HRSP12	HRSP12	CITED4
CHST11	SNRPF	PIK3IP1	UHRF2	MPZL1	MPZL1	SNHG12
CD320	DHCR7	TBC1D16	SLC27A1	CDC42EP1	CDC42EP1	EXTL1
DPYSL5	PLP2	TMEM25	DKC1	PDGFA	PDGFA	PLA2G5
IFITM3	UBE2S	CSF1	DOCK11	IVD	IVD	GM42426
SLCO3A1	CCNB2	H2-DMA	TRIT1	TIFA	TIFA	CDK6
VWA2	NUP188	CES1D	XPC	MCM5	MCM5	SEMA3C
PRELP	ERH	ABCG8	TIA1	BLNK	BLNK	6030443J06RIK
HUNK	CDCA8	EGR2	MTUS1	NME4	NME4	SMARCD3
SLC16A12	SLC29A1	CLIC5	NARG2	VDR	VDR	MNX1
ASCL2	CCND2	FAM189A2	ZFP191	HAUS4	HAUS4	PAICS
DMWD	INSIG1	TRIM12C	TRP53BP1	SECTM1B	SECTM1B	KLHL8
TMEM173	CDC25B	LEAP2	CHEK2	FHL2	FHL2	ALKBH2
SLC12A2	PCK2	ANPEP	CPS1	RPA2	RPA2	UNG
SLC7A2	HSPD1	TNNT2	GINS4	PROM1	PROM1	SDSL
PTPRM	MYB	HMGCS2	MCM2	VGLL4	VGLL4	AP4M1
AQP4	TAGLN2	EDN1	WHSC1	MCM2	MCM2	PDGFA
LAMB2	H2AFX	LBH	MSH2	SGK1	SGK1	GPER1
ZFP618	TOMM5	NKD1	TRIM28	GRB7	GRB7	CTTNBP2
FSTL1	SEC61B	AJUBA	NRM	DNAJC9	DNAJC9	SMO
1700040L02RIK	PRELID1	DCLK1	NFIB	AQP1	AQP1	SMKR-PS
NMRAL1	MVK	CIB2	ATRX	NRM	NRM	TMEM213
FAM222A	SNRPG	8430408G22RIK	EPHB2	CSAD	CSAD	FAM13A
SORBS2	TCOF1	E130309D14RIK	ZFP512	TGIF1	TGIF1	2310040G24RIK
ESAM	UBE2C	ZKSCAN4	ZFP346	IRF2BP2	IRF2BP2	GKN3
PIF1	BIRC5	CYP2C66	RPA2	TRIM28	TRIM28	MCM2
NR4A1	PSME3	LRRC26	SURF2	TMEM9	TMEM9	ZFP422
EPN3	MTHFD2	2310007B03RIK	HELLS	SLC12A2	SLC12A2	PTPRO
TTC21B	FBL	NR1H4	CCNB1	MCM3	MCM3	METTL20
FGFR4	SPAG5	2210404O07RIK	TTK	HMGB3	HMGB3	GLTSCR2
CBS	LYAR	CPLX2	ZFP451	PRELP	PRELP	SYCN
NINL	TMSB10	ANG	DNAJC9	LZTS2	LZTS2	SYNE4
1700019D03RIK	WARS	FAM115C	POLA2	RGMB	RGMB	TEAD2
1300002K09RIK	IFITM3	YPEL2	PDXK	SLC25A4	SLC25A4	HSD17B14
FAM49A	CMAS	DAB1	SIPA1L1	GINS4	GINS4	RP24-136L4.2
SMOC2	TSFM	TMEM117	ACSS2	DTD1	DTD1	SLCO3A1
SOAT1	AURKA	NRADD	PDP1	CITED4	CITED4	PRCP
TET1	2810417H13RIK	PDIA2	APEX1	CCNB1	CCNB1	LIPT2
KIF26B	GSR	SH3D21	SPATA13	SMPX	SMPX	KCNE3
GPR30	EIF5A	CX3CL1	ZFP280D	SURF2	SURF2	P2RY6
NT5C3L	RRAGA	CYP4V3	HMGB3	DKC1	DKC1	RASSF10
GM10684	E2F4	SECTM1B	MCM5	ACSM3	ACSM3	ACSM3
ESRRG	FXYD3	ITPR2	ZFP828	EMP2	EMP2	PRSS8
RGMB	HIRIP3	ZFP467	UNC84B	NUSAP1	NUSAP1	MGMT
SOX12	THRAP3	BCL2L11	MCM6	MACROD1	MACROD1	CYP2E1
TMA16	NOP10	RORC	CLIC4	APEX1	APEX1	IFITM2
RBBP8NL	PDK1	BACE2	VGLL4	CLIC6	CLIC6	IFITM3
WDR34	GMDS	TGFBI	CDK4	LIMK2	LIMK2	ASCL2
MEX3A	CCNB1	FFAR3	MACROD1	CES1D	CES1D	KCNQ1OT1
NAV1	LMNB1	BC029214	TMX4	MSH2	MSH2	ESR1
FZD9	FASN	0610005C13RIK	NEIL1	PCK2	PCK2	DDIT4
ACSM3	NME2	EPHX2	MCM3	SHISA2	SHISA2	ARID5B
IFFO2	DDT	NCEH1	ZMYM2	STK39	STK39	1700040L02RIK
SYNGR1	GEMIN6	BCL6	NMRAL1	ATXN10	ATXN10	VPREB3
IFT122	NAP1L1	REG3G	PGCP	WDR55	WDR55	RTCB
MASTL	PHGDH	FAM53B	NUSAP1	TNFAIP8L1	TNFAIP8L1	LGR5
CLCA2	INCENP	1300002K09RIK	MYCBP2	LRIG1	LRIG1	A930009A15RIK
DYRK3	TBL3	MAP3K2	MCM7	ACSS1	ACSS1	9230105E05RIK
SORCS2	RPIA	TSPAN6	SMAD5	UHRF2	UHRF2	TIMELESS
NOTCH1	CKS2	BTNL1	MECP2	NMRAL1	NMRAL1	GAS6
FZD2	KPNA2	CYP3A13	BCL11B	AQP4	AQP4	GM7676
KCNQ1OT1	CTH	PDE2A	INCENP	ZFP422	ZFP422	ANGPT2
EGR2	FABP2	NR4A1	HMGA1	EPHB3	EPHB3	SORBS2
TIMP3	CENPA	ALDOB	NUP210	CHCHD6	CHCHD6	DCTD
P2RY6	PGAM1	TMC5	MCM4	MCM4	MCM4	TMA16
VSIG2	SREBF2	MT1	FOXP4	IMMP2L	IMMP2L	MRI1
AMOTL1	FDFT1	NAIP5	RAD50	PLA2G4A	PLA2G4A	MYLK3
WDR91	CDK1	MALAT1	LZTS2	KIF12	KIF12	DUS2
TACC1	PGM1	SPINK3	POU2F1	ENGASE	ENGASE	SNAI3
PHLDB2	RANBP1	PER1	FLNA	POLA2	POLA2	CDT1
PUS7	SCD2	4930402H24RIK	RTN4	INCENP	INCENP	PELI2
SEMA4C	GOLM1	ARRDC3	FHL2	LHPP	LHPP	APEX1
TRAIP	TWF2	BTG2	HRSP12	NAP1L1	NAP1L1	TNFRSF19
RGS12	EIF4EBP1	SEPP1	SDSL	BCKDHB	BCKDHB	LCP1
TMEM8B	KCNN4	IRF1	NUBPL	FLOT2	FLOT2	RGCC
PPAT	HMGCR	MS4A18	MBP	SLC27A1	SLC27A1	OLFM4
MPP3	FADS3	DDIT3	IVD	AI747448	AI747448	CASP12
CD3EAP	FAM117B	PDK2	ADNP	NR2E3	NR2E3	ESAM
TMEM132A	ESPL1	H2-T3	ERI1	NUBPL	NUBPL	AMICA1
CLCA4	GALE	PNLIPRP1	PKIG	XRCC5	XRCC5	SCN2B
POP1	HIGD1A	ACP2	BPHL	FAM92A	FAM92A	NRG4
ZFHX3	CPOX	VAV1	SPIN1	LYSMD2	LYSMD2	NR2E3
KLHL8	SC4MOL	MS4A10	LHPP	TRIT1	TRIT1	CCPG1OS
GM14850	TOMM6	CSTF2T	UROD	LANCL1	LANCL1	CHST2
BMP7	MMAB	TCEA3	ISG20L2	RHBDF1	RHBDF1	ZBTB38
SMO	2610318N02RIK	AQP1	DTD1	SCML4	SCML4	IMPDH2
NR2E3	TSPAN1	NUPR1	LYPLAL1	EFNA4	EFNA4	TNS3
ZFP13	CKB	SPSB1	ATXN10	RNF32	RNF32	CCT4
DEFA26	TPI1	HBEGF	METT5D1	PSIP1	PSIP1	NPM1
ADORA1	PHLDA2	TAPBP	PHF6	GRAMD1A	GRAMD1A	SHMT1
PSRC1	PKN3	SLC27A2	RNF2	KIF20A	KIF20A	CCL5
ZDHHC8	CENPW	ATF3	ARSB	SOAT1	SOAT1	RNF43
ADRA2A	PGM2	FNIP2	PPP1R1B	CKAP2	CKAP2	IGFBP4
ACOT1	RGCC	CES1E	ZFP740	GINS1	GINS1	KRT31
MSI1	GM12070	ADORA1	FTO	FADS1	FADS1	NT5C3B
GM7849	MVD	FBXO25	WDR55	BRD8	BRD8	MPP3
MREG	POC1A	SEPW1	POLR1A	FTO	FTO	SOX9
TIMELESS	SHMT1	FAM102A	CHCHD6	CAR12	CAR12	RNF157
BRCA2	DNPH1	FOSB	NHP2	ERI1	ERI1	EPDR1
TMEM9	NQO1	CYR61	BRD8	FHIT	FHIT	NRN1
NUF2	NMRAL1	NEAT1	BCKDHA	CD44	CD44	EDN1
FBXO21	FAM162A	SULT1C2	CYP2E1	1700040L02RIK	1700040L02RIK	FGFR4
MCC	FDPS	MOV10	LGR5	KRT23	KRT23	TMEM171
HAUS5	UTP14A	SP5	TNFRSF19	CTTNBP2	CTTNBP2	GREB1
IGSF11	METRN	HIST1H1C	FSTL1	SPATA24	SPATA24	4933406C10RIK
PGC	GCAT	4930470H14RIK	GKN3	PRKACB	PRKACB	ACOT1
PIK3AP1	TFF3	9930012K11RIK	SCN2B	RASA3	RASA3	IFT43
PITPNM2	CAD	BCL2L1	CES1D	TLR2	TLR2	CDCA7L
KCNQ1	CYP51	TMEM86A	PRELP	FBXO21	FBXO21	EIF3E
PRPS2	OXCT1	SORBS2	SP5	CHEK2	CHEK2	MYC
AZI1	1700016K19RIK	SFXN3	E230029C05RIK	ACOT1	ACOT1	CDC42EP1
UNG	PDIA5	GAB1	IL17RD	SMO	SMO	RPL3
LCP1	GALNT12	AVIL	FMNL2	WEE1	WEE1	CSAD
SCN2B	PPIH	VWCE	ARL4C	CDCA5	CDCA5	TFAP4
PTPRS	CKS1B	GM9926	CTTNBP2	NRTN	NRTN	EMP2
MYC	FAM64A	TM4SF4	RGMB	ISG20L2	ISG20L2	MCM4
NAF1	PFKL	ARC	ANGPT2	HELLS	HELLS	EPHB3
PASK	OIT1	0610009L18RIK	AXIN2	SEMA3B	SEMA3B	HES1
JMJD7	SHMT2	RDH7	HUNK	RNF2	RNF2	FSTL1
CAR12	CES2E	ABCC10	CAR12	GTF2I	GTF2I	CYYR1
PRIM1	ACAT2	PIPOX	PTPRO	DMPK	DMPK	CLDN8
SIX5	TM7SF2	PLAC8	DCT	TSPAN5	TSPAN5	SMOC2
SOX9	GAPDH	TXNIP	SFRP5	POLR1E	POLR1E	RGMB
D930015E06RIK	RANGRF	MCF2L	SYCN	TRIM32	TRIM32	NME4
SLC44A2	LDHA	PDGFA	CLCA2	FAM13A	FAM13A	GM8225
PLS3	PFKP	OAT	1300002K09RIK	RRP1B	RRP1B	CBS
BCKDHB	NLRP1A	PLK2	CASP12	CLIC4	CLIC4	RRP1B
WRB	PLK1	TRPM5	EMP2	NGEF	NGEF	CD320
SUPT3	3110082I17RIK	CLDN4	MIA1	FGFR4	FGFR4	ZBTB12
CTTNBP2	TICRR	FRYL	PSRC1	LGR5	LGR5	NRTN
CDK6	L1CAM	FAM171A1	NOTCH1	FOXP4		DLGAP1
AMICA1	ALDOART1	ACTA1	RNF43	PPAT		TGIF1
HMGA2	GM5506	PRKCD	DDO	TCF7		LBH
BCL2	AACS	MFSD4	ARHGEF4	BAG2		AQP4
CNN3	FABP5	THRA	CLCA1	LYPLAL1		EPB41L4AOS
PELI2	PSAT1	SPRYD3	EVL	ELL3		ECSCR
PAICS	ALDOA	CAMK2B	UTRN	NEIL1		CDO1
TFAP4	B3GNT7	CAMK2N1	ESRRG	DCTD		SLC12A2
CUL9	ACADSB	HERPUD1	ESAM	CDK6		AFAP1L1
CEP78	1700025G04RIK	ITFG3	FGFR4	TNS4		IMPA2
NRN1	CES2G	NR1D1	SEMA7A	MYO1B		SLC14A1
IGF1R	S100A6	MLXIPL	WWTR1	NOD1		AVPI1
MCM3	PRSS32	LXN	SORCS2	RAD50		VWA2
KCNE3	FKBP11	TNS3	RAD51L1	CPN1
PLA2G2A	SLC2A1	VMAC	IRS1	RNF43
FGD1	MFSD2A	TEP1	MPP3	MPZL3
ADRBK2	NSDHL	YPEL3	TTC21B	NFIC
POLA1	E130012A19RIK	EPB4,1L3	CDO1	LPAR6
DNAJC18	SPINK4	RARA	PLA2G4A	ZFP553
PHGDH	NOXA1	BCL2L14	ATG16L2	ZFP191
WWTR1	LSS	SLC30A1	EPHA4	PSRC1
NAP1L1	LRP8	RNASE1	SMO	ALDH7A1
RCC2	MIF	KIF12	CPN1	POGLUT1
ZBTB12	ACSS1	HDAC11	KLHL8	MLXIP
UHRF1	EGLN3	PIK3R1	RNF32	SNX10
PACS1	ARHGAP19	RNASEL	FZD2	ILF3
TMEM109	ANXA13	JUNB	D930015E06RIK	SLC16A13
KLHL17	GP1BB	UAP1L1	TGIF2	PICALM
PCK2	PCSK9	SOX4	WDR35	ARSB
ZFP39	DMBT1	ZSWIM8	ELL3	PLSCR3
PRDX4	MTHFD1L	HPS4	APCDD1	SLC44A2
EFNA4	1700097N02RIK	SLC29A3	CDC42EP1	ZFP740
PCYOX1L	PGK1	SLC17A4	FZD7	TXNDC16
AMPH	SCD1	ZC3H3	AFAP1	SPIN1
4933439C10RIK	GCNT3	CASP1	MEX3A	CACHD1
DEFA17	H2-Q10	CAT	ADRA2A	ADRA2A
CHST15	KLK1	ZFHX3	SHISA2	CPS1
MFSD10	SPIRE1	ALDH18A1	POGK	HK2
DCTD	AGR2	EXOC3L4	GRAMD1A	ARID5B
EPHA4	CCL9	B3GALTL	SOX4	MBP
TUBB2B	CAR9	NAIP1	NAPEPLD	ESCO2
PHF20	ATG9B	FGFRL1	TXNDC16	HUNK
LIPT2	S100A14	SLC39A14	SECTM1B	MPP3
FGF1	P4HA1	UNC93B1	SLC23A3	ENPP1
RASSF5	SLC1A4	CYP2D26	CITED4	BC021891
ZBED3	ERN2	8430427H17RIK	B930095G15RIK	1300002K09RIK
RRS1	AK4	LAMB3	EPHB3	1110051M20RIK
ANKLE1	RNU12	PLAGL2	GPR30	MECOM
TIAM1	ETV4	CIRBP	PPAP2B	TIA1
NOP16	ETV5	SLC12A2	ZNRF3	FAM171A1
ZFP956	GJB3	RNF43	TFPI	SORBS2
MARVELD1	PIR	MOCS2	PLEKHB1	PDP1
ZFP503	HSPA1A	CASZ1	RGS12	PDE8B
CYR61	CARD11	FOSL2	FARP1	RBM38
SLC25A23	ISX	TWF1	CD320	DDB2
CELSR2	GM1123	RNASE4	CC2D2A	PHF6
ITLN1	TMEM173	FGF1	CBX6	CENPF
TGIF2	PAPLN	GLS	TEAD2	NAPEPLD
GM7849	3930402G23RIK	FAM120AOS	MYCL1	ETV6
MYB	SPRR2B	ZFP36	RASA3	ZBTB25
DEFA-RS1	STC2	NAV1	PLXNB1	DTL
NOTCH2	GLS2	EGR1	MAN2A2	TTK
GIMAP5	PTHLH	CBX6	LARGE	XPC
FPGS	VSTM2L	CAPN1	NAP1L1	ZKSCAN17
GM15284	2610528A11RIK	DTX4	TRIM44	ATG16L2
SMYD2	SLC16A3	RTN4RL1	PRKD3	KANK1
CKAP2	KHDC1A	FBLIM1	GKAP1	MTUS1
QSOX2		CCL25	SRL	ATRX
GM17296		IFFO2	TEX9	YAP1
MYCL1		FAM122A	6230424C14RIK	TRIM37
IER5L		WIPF2	GPLD1	FAM115A
RPP38		PTPRD	CACHD1	TIMELESS
SPATS2		FOS	MYC	HIRIP3
PLK1S1		KLF10	ZRANB3	ZBTB38
CD44		PARD6B	WWP1	AFAP1L1
EFNA3		BACH1	LIPT2	PRSS23
ZNRF3		SPINT1	DYNC2H1	TLE3
CYP4F15		SLC5A1	GAS6	THUMPD2
TRIM37		PNRC1	ATM	FARP1
STMN1		CDHR5	PTPRS	CSNK1E
ARID5B		BLNK	SNX10	TEAD2
PMS2		LGR5	ZFP12	EPHB2
LAMC1		PSMB10	KCNE3	PDXK
CDCA7L		RNF167	TTPA	PTPRO
MLH3		DSP	WDR90	AGR3
TSPYL2		ZFP12	IMMP2L	SIPA1L1
AY761184		SHISA5	DMPK	NFIB
SLC29A2		SOCS2	FBXO21	WWP1
MPTX2		PLIN2	PSD3	SP5
SLC1A4		SOAT1	DDB2	ACVR2B
DSN1		CDC42EP1	ZKSCAN17	RASL11B
BOC		TMEM184A	SLC19A2	MCM8
GM14851		DGAT1	CLIC6	LCP1
CCBE1		TRIM2	AFAP1L1	PRPF40B
DEFA3		AGPAT3	ASCL2	DTX4
RPL36A		TTYH3	SORBS2	NUP210
PRSS23		VIL1	NAV1	SLC19A2
RNF149		ADIPOR2	SLCO3A1	POLI
BC053749		NDRG1	OLFM4	ZFP512
ZKSCAN17		PPP1R1B	AGR3	GKAP1
DEFA5		EFNA4	MSI1	RTN4
REPIN1		KHK	SOAT1	NFIA
LYZ1		GLRX	CDCA7	AXIN2
ZFP111		PRR15L	CD44	CHEK1
AXIN2		ATP1B1	CDK6	TRIM44
SNRPF		GPX1	AQP4	FZD7
PIK3IP1		BAIAP2L2	CGNL1	RNF219
CTPS		ZFP36L2	SLC12A2	BCL2
PALB2		CD63	MECOM	ESAM
CBX6,NPCD,NPTXR		FAM20B	TNS3	KLHL24
CIT		FTH1	PHLDB2	RASSF4
GM3002		STRIP1	SMOC2	ELMO1
DEFA21		LYPD8	DACH1	PPAP2B
CD99L2		ETV6	CLCA4	ARHGAP39
TCF7		TMEM97	LCP1	D930015E06RIK
ANG4		GPX2	FAM115C	SLC23A3
D430020J02RIK		MRTO4	ACSM3	TRIM24
FADS1		GALNT6	KCNQ1	GPLD1
TGIF1		SAE1	SOX9	PNPLA7
EPHB4		H2AFZ	PAICS	ANGPT2
TXNRD3		BUB3	2022-09-06	FHDC1
FUNDC2		TUBB4B	CNN3	ZFP704
SRL		DUT	PICALM	ZFP956
IFITM2		DYNLL1	GLRX	ZFP397
IMPDH2		ANXA4	VDR	UNG
ZC3H7B		PDIA6	GRB7	KLHL8
DEFA24		NME1	SESN3	POLR1A
ILF3		AHCY	ZBTB38	SESN3
ADPGK		RSU1	FAM115A	MARVELD1
MFGE8		LONP1	PTPRM	ZFP618
DACH1		RPS2	RASSF4	TEX9
RASA3		LBR	ZFHX3	MKL2
AFAP1		PHB	PDE3B	ERI2
NCAPH		AAAS	FHDC1	TMEM132A
DEFA-RS7		NARS	ZFP292	FAM115C
MSH2		YBX3	TUBB2B	PHF20
SESN3		SNRPD2	EFNA4	UTRN
DUSP7		NPM1	LRIG1	RDH16
TRIP6		PPP1R14B	FRAS1	NOTCH1
STIL		C1QBP	ADRBK2	NARG2
USP11		PHF5A	KIF12	SLC39A10
MAML2		HSPE1	PRKACB	TNFSF10
NRM		NLRP6	ATP11A	CBX2
MIS18BP1		NUP85	SPATA24	CLU
DGKG		LSM7	POLI	SPATA13
KCTD15		TOP2A	MCC	BCL11B
MCM5		LSM4	SLC44A2	BCL7A
MCM7		NHP2	TBC1D19	CBX6
LRIG1		HMGCS1	ZFP462	ZFP90
42619		GOT2	1500011H22RIK	ZMYM1
SAAL1		LDLR	ARHGAP39	ADNP
CCDC57		G6PDX	ZBTB12	MECP2
CD276		NOP56	EHF	ZFP346
DDX11		MRPS5	APP	VNN1
PATZ1		NCL	GM5918	L3MBTL3
SLC1A3		RAN	TRIM37	TBC1D4
PRMT1		MCM3	MARVELD1	2022-09-06
FRMD4A		HNRNPD	PPP1R9A	ZFP292
HMGB2		CTPS	PELI2	HMBOX1
LIG1		RPL27	TNS4	ZMYM3
NUP85		BANF1	MFGE8	POLE
POGLUT1		SNRPF	SLC39A10	SORCS2
DEFA-RS7		DHCR7	PPAT	TTC23
DHODH		PLP2	ZFP566	MCC
SHMT1		UBE2S	KLHL23	HMGA1
BBS9		CCNB2	TIAM1	CIITA
RBM38		NUP188	GM3626	4933439C10RIK
RRP1B		ERH	AQP1	TBC1D19
GRIK5		CDCA8	TMEM132A	ZMYM2
URB1		SLC29A1	RHBDF1	PHLPP1
GRASP		CCND2	2310008H04RIK	FAM60A
PPP1R26		INSIG1	PBX1	ESRRG
RASSF4		CDC25B	TNFSF10	ASPM
PSMG2		PCK2	ALS2CR4	PELI2
SEMA4D		HSPD1	PHLPP1	WHSC1
SHISA2		MYB	IFT122	BCL11A
SLC1A5		TAGLN2	BCL2	SMAD5
TSR2		H2AFX	LYSMD2	FAM189B
GART		TOMM5	ZFP397	TNS3
RPA2		SEC61B	TSPAN5	CCDC18
NDE1		PRELID1	ACVR2B	PDS5B
POLD1		MVK	MLH3	ZNRF3
PPM1F		SNRPG	BRCA2	TFPI
FAM203A		TCOF1	ZFP275	SRL
MMP7		UBE2C	ENGASE	PDE3B
ZFP532		BIRC5	NELF	4933431E20RIK
PSIP1		PSME3	GABBR1	MLH3
CLPS		MTHFD2	RGNEF	RCCD1
WDHD1		FBL	PPM1F	SPICE1
PTK7		SPAG5	PRRC2B	PTPRM
ARHGEF28		LYAR	AU020206	PTPRS
FAM65B		TMSB10	FADS1	PRRC2B
SEMA5A		WARS	NOD1	ZFP280D
RBMXL1		IFITM3	RNF219	ZFP566
CC2D2A		CMAS	4933439C10RIK	ZFP629
SLC27A1		TSFM	PNPLA7	WDR90
EHF		AURKA	ZFP704	CGNL1
HABP2		2810417H13RIK	C79407	EPHA4
RBM19		GSR	ERI2	IFT122
CHAF1B		EIF5A	TNFAIP8L1	SCN2B
FAM115A		RRAGA	TTC23	TTC21B
MAGED1		E2F4	MPZL3	CLCA2
MVB12B		FXYD3	ZBTB25	FGD1
QTRT1		HIRIP3	MAGED1	AFAP1
CCDC34		THRAP3	FAM92A	TMEM194
AGPAT4		NOP10	CCDC18	KLHL23
CETN3		PDK1	ZFP783	ZRANB3
MAP2K6		GMDS	KRT23	PPM1F
NOA1		CCNB1	MLXIP	PLCE1
BCL7A		LMNB1	LANCL1	ITGA1
KNTC1		FASN	LPAR6	NCOR2
9830001H06RIK		NME2	ZFP553	DACH1
IMPDH1		DDT	POGLUT1	SNTB2
TMPO		GEMIN6	POLE	ZFP451
RAD18		NAP1L1	MCM8	HMGA2
IMPA2		PHGDH	HAUS4	INSR
ZMYND19		INCENP	ZFP90	AK7
MCM6		TBL3	PLCE1	GREB1
DMPK		RPIA	FAM189B	POU2F1
XRCC6		CKS2	PDS5B	MYCBP2
CNNM1		KPNA2	TGIF1	MGA
NOP58		CTH	PHC1	POGK
MEX3D		FABP2	BLNK	PALB2
ROR2		CENPA	SPICE1	FZD2
RNASEH2A		PGAM1	ASPM	BHLHB9
BBS1		SREBF2	ISYNA1
CBX7		FDFT1	PALB2
USP49		CDK1	HIRIP3
HMGA1		PGM1	ALMS1
TOX		RANBP1	LASS6
CCNE1		SCD2	MPZL1
ANKRD26		GOLM1	CENPF
TCF19		TWF2	MDN1
EXO1		EIF4EBP1	SEMA3B
SH3PXD2B		KCNN4	ZMYM1
CLIC6		HMGCR	CEP192
TNFAIP8L1		FADS3	UNG
CENPN		FAM117B	PRPF40B
RPS15A		ESPL1	ATR
AATF		GALE	AI480653
LSM7		HIGD1A	ZFP318
POGK		CPOX	TMEM9
WDR62		SC4MOL	GINS1
UTP14A		TOMM6	IFITM2
PIEZO1		MMAB	VNN1
RNF157		2610318N02RIK	SMPX
GM8979		TSPAN1	TMEM194
RPS21		CKB	DTL
NUSAP1		TPI1	CSNK1E
PPP1R9A		PHLDA2	DCTD
ASS1		PKN3	XRCC5
RPS4X		CENPW	NT5C3L
PRKD3		PGM2	ALDH7A1
MCM4		RGCC	LIMK2
SLC7A6		GM12070	ETV6
ZFP704		MVD	ELMO1
HIST1H2AF		POC1A	DAPK2
WEE1		SHMT1	NFIC
RPUSD2		DNPH1	TIMELESS
GRAMD1A		NQO1	CKAP2
ATIC		NMRAL1	MYO1B
PLXNB1		FAM162A	NFIA
FADS2		FDPS	CSAD
DDX10		UTP14A	TBC1D4
TUBB5		METRN	BCKDHB
GNL3		GCAT	BCL7A
PLXNA3		TFF3	PCK2
NOP56		CAD	YAP1
GEMIN5		CYP51	STK39
DTX4		OXCT1	RPRD1A
NOD1		1700016K19RIK	ILF3
NFATC2		PDIA5	KIF20A
SYN3		GALNT12	MIF
HMGN1		PPIH	MKL2
SKA3		CKS1B	FAM120C
FBXO31		FAM64A	NCOR2
KAT2A		PFKL	PCDH8
TROAP		OIT1	RASSF5
PITRM1		SHMT2	SLC14A1
LYAR		CES2E	NR2E3
UCK2		ACAT2	1190002H23RIK
PLA2G4A		TM7SF2	SMARCD3
MARCKS		GAPDH	AK7
TRMT1		RANGRF	BHLHB9
CENPT		LDHA	PRSS23
RRM1		PFKP	IFITM3
ARHGAP8		NLRP1A	WFDC15B
RPL32		PLK1	RDH16
SLC16A11		3110082I17RIK	ZFP618
GRLF1		TICRR	LECT2
RNASE1		L1CAM	H2-EB1
POLE		ALDOART1	IFFO2
POLQ		GM5506	ZC3HAV1L
LFNG		AACS	KLHL24
ZFP367		FABP5	TBC1D9
NUP210		PSAT1	CIITA
LGALS12		ALDOA	NRTN
RPS3A1		B3GNT7	NRG4
GM684		ACADSB	TCF7
RPL12		1700025G04RIK	GREB1
FILIP1L		CES2G	NRN1
LBH		S100A6	AI747448
CDK4		PRSS32	DTX4
PCGF6		FKBP11	TRIM32
ARMC10		SLC2A1	RASL11B
FEN1		MFSD2A	ZFP503
PHF15		NSDHL	BC021891
FGFBP1		E130012A19RIK	PDGFA
HAUS4		SPINK4	TLR2
RPS7		NOXA1	S100PBP
TRIM44		LSS	4933431E20RIK
SH3BP4		LRP8	FGD1
WDR3		MIF	1110051M20RIK
DENND4B		ACSS1	SLC16A13
GM8989		EGLN3	KANK1
PRMT7		ARHGAP19	CLU
NOP14		ANXA13	PHF20
DNAJC9		GP1BB	ZFP956
CCNF		PCSK9	1700040L02RIK
CLDN2		DMBT1	RHOBTB3
E2F1		MTHFD1L	FAM171A1
MMACHC		1700097N02RIK	PDE8B
CHEK2		PGK1	RCCD1
IPO5		SCD1	SGK1
RPL5		GCNT3	IMPDH2
SMYD5		H2-Q10	IRF2BP2
NCAPG2		KLK1	ACOT1
CDO1		SPIRE1	TIFA
CYP2E1		AGR2	TRIM24
KIF11		CCL9	HMGA2
METTL13		CAR9	HMBOX1
PTPLA		ATG9B	HMGCS2
PNLIPRP2		S100A14	ARID5B
RAD51		P4HA1	NOXA1
CDH24		SLC1A4
ISYNA1		ERN2
BZW2		AK4
PGM2L1		RNU12
ARHGAP39		ETV4
ABCC1		ETV5
NKRF		GJB3
MCM2		PIR
GEMIN4		HSPA1A
MELK		CARD11
BARD1		ISX
IVD		GM1123
NCL		TMEM173
CDK1		PAPLN
BCL11A		3930402G23RIK
TCOF1		SPRR2B
SLC7A5		STC2
ZFP523		GLS2
NHP2		PTHLH
PRR12		VSTM2L
PROM1		2610528A11RIK
PSAT1		SLC16A3
2810417H13RIK		KHDC1A
CARD11
PRR11
RPL26
PTMA
ZFP36L2
ANKRD13B
EIF3E
MRTO4
CHRM3
HSPG2
RPS23
NHS
MSH6
CEP128
ILF2
SLC9A5
RPS19
FAM98B
ATP6V0A4,D630045J12RIK
RANGRF
NAT10
MGME1
TRP53
NFIX
RPL6
RPS15
NOL8
ZDHHC1
NPM1
NOC3L
DNA2
GAR1
SCMH1
SLAIN1
EXOSC5
ZWILCH
PARP1
NTMT1
ABHD14A
RPL23
TBC1D9
CEBPZ
RPS27
ATP11A
CDCA2
LPHN1
CAD
CCNA2
NCAPD2
AMD1
PRIM2
SUN2
DNMT1
NOP10
ADCK3
WDR43
GNB2L1
USP31
SLFN9
RPL3
MAD2L1
POLR1B
GAS5,MIR5117
FARP1
TTC27
PPID
PITX1
CHAF1A
DDIT4
NLE1
ZAN
SMARCC1
RPSA
RPS8
DTL
RPL17
CENPF
DVL2
SNAPC4
APOBEC3
AUTS2
CTNNAL1
H2AFX
GM2A
RPL30
FAM120C
VGLL4
PDCD4
CCHCR1
KNSTRN
DMD
HIST1H2AO
DDX27
DCAF4
IPO9
CCDC101
HIST1H2AO
IGSF8
TPX2
DCTPP1
WDR36
RPL31
STRADA
TFRC
FLNA
B230120H23RIK
CCDC86
PPP1R8
SWAP70
BC030867
SUV39H1
CPS1
DCK
ENGASE
HMGN2
NUP155
KCNN4
SSSCA1
EPHB2
HUS1
PBX1
VARS
PLCD3
MDC1
RPL37A
FAM46C
NEDD4
THUMPD1
E2F7
FOXA2
IPO7
BRCA1
TRPC2
MCPH1
DEFA20
NUP93
RUVBL2
MAN2A2
BEND3
TK1
TOP2A
HIST1H2AG
GTF2IRD2
PPRC1
RPL27A
ZFP346
FADS3
ESPL1
RPS13
PHLPP1
GVIN1
RCL1
FAM60A
NOLC1
RPS6
MDN1
GM4759
GM21002
PROSER2
VARS2
RPS3
ITPRIPL1
RPL22
MYCBP2
CBX3
TDP1
RIF1
RPS27A
RPL13
STARD5
RPL13A
RPL10A
MUM1
PIP4K2B
CLN6
PRMT5
HIST1H3B
UTP15
PLEKHB1
DEFA22
HIST1H2AD
RPS12
BUB1B
MECOM
CNBP
DEK
4933413G19RIK,FOXM1
HSPE1
BCL11B
PDS5B
CNTROB
AURKB
STEAP3
CTC1
RPS10
TMEM209
RPL35A
B3GALNT2
HES1
RPS20
GTF2I
PABPC4
FAM132B
MTHFD1
POLD2
CLCA1
SUMO2
HIST1H2AI
AMZ2
IQGAP3
KIF18B
TOPBP1
ANP32B
PHF21B
GVIN1
RPS9
IQSEC1
FARSB
FZD7
BBX
FGFRL1
EEF1B2
BMYC
TUBGCP2
CIRH1A
SMC4
LIMK2
RPL11
DAGLA
PTCD3
RPL23A
MRE11A
SET
PPIE
HNRNPA1
CDK19
SLC29A1
RPL9
NOB1
WHRN
WNK4
PLCH2
RPL14
TICRR
NFIA
PRKRIR
BC052040
FANCA
CCND1
THOC3
MYBBP1A
PRRC2B
2410016O06RIK
RPS26
PTCH1
HIRIP3
RPL4
PA2G4
ADI1
WDR77
MRI1
REPS1
MIF
RNF43
RPL35
RPA1
IVNS1ABP
METTL1
RHBDF1
RPLP1
CSAD
AMIGO1
MYO1B
ECT2
RPL7
IRF2BP2
TRIM28
CKAP2L
CDT1
CEP110
HIST1H2AB
RPLP0
CNNM3
2810004N23RIK
MPZL1
EEF1G
TMEM48
SDC4
DOCK11
SLC16A13
BCOR
NFIC
CELSR1
C1QBP
IQCE
SRM
ERI1
HIST1H2AH
RFC2
ESF1
LAS1L
GPATCH4
PABPC1
NHP2L1
BHLHA15
RBM3
RCC1
ARHGEF10L
RPS16
D10WSU102E
ZFP358
CACHD1
CSRP2
AQP1
ZBTB38
NUP133
MMS22L
CSNK1E
CCNB1
MTA1
LAMA5
LYRM9
HNRNPA0
ELK1
PCCA
5430417L22RIK
RPS29
NAA50
KLHL21
RPS24
AI480653
RPL21
SHMT2
EMC8
TUBA1B
RPS5
MAP1S
ABCE1
CDK2
DIAP2
FBF1
RBBP7
FAM149A
THADA
PKDCC
GTSE1
TFB2M
SLC41A1
NGFRAP1
RPL37
TMEM201
PRSS8
ALG8
PELP1
RPL39
RPS17
CD24A
ZMYM3
ETV6
SNRPD2
EXOSC1
LRDD
UHRF1BP1
ACPP
MYBL2
MAT2A
TRMT2A
RPS18
CERS4
RPL36
PRC1
NOC4L
IL4I1,NUP62,NUP62-IL4I1
NME1
DGCR8
ADSL
GRWD1
CCT3
LHPP
ZFP395
QSER1
POLA2
HEATR3
AGBL5
DDX18
FTSJ3
THBS1
FUBP1
RANBP1
TNS3
RACGAP1
CCNB2
ALMS1
POLR1A
YEATS2
RPS14
2310008H09RIK
CDK5RAP2
SYDE2
SMPD4
XPO5
DDX51
PBX3
G6PC3
LMNB1
GAS6
G3BP1
PRPF19
FAM53C
MKI67
CENPE
HNRNPR
2410002F23RIK
CDKN2AIPNL
TBC1D4
UBAP2
ZFP553
INCENP
UTP20
PPAN
1110008L16RIK
PKP1
GRHL2
PEO1
CBX5
THOP1
ACSS1
NAPEPLD
NOL6
HMGB1
8430419L09RIK
ASNS
IPO4
PFAS
OAT
GGA2
RPS2
LBR
EEF1A1
FHOD1
NPAT
INTS7
CARD10
HSP90AB1
TOX3
KIF15
ANP32A
SYPL
RSL1D1
ACTN1
ZFP462
ZFP362
LPHN2
KLHDC5
ATM
FBL
TMEM39B
PLP2
RBBP4
FAM65A
NUP188
RPL18A
CDK2AP1
ALDH5A1
NUCKS1
DDX21
DDX19A
UBE2C
IGSF9B
RPL34,RPL34-PS1
PCNA
PLK1
ACSS2
RAN
KANSL2
PPP1R14B
TRIM27
EIF3M
HSP90AA1
SNRPB
ELOVL5
NOL9
PRPF4
BC026590
TFDP1
ALDH1B1
CSRP1
POLD3
ATAD5
SSRP1
NEK4
RPL15
SMARCB1
NAA25
HSPD1
NIPSNAP1
ZFP146
RPL28
SF3A3
CSDA
GNL2
ISG20L2
NAA40
GREB1
CCT2
ZFP282
INTS9
SMARCA2
ERCC2
MBD3
AURKA
UBA2
FAM171A1
AMER1
MLXIP
CREG1
TCP1
RPL18
TRAP1
E2F8
TAGAP1
SERBP1
CCT5
SRSF6
CEP192
CEP68
ZFP64
EIF3H
SIGMAR1
ANAPC5
MBP
LRP4
AAAS
DIEXF
RPS25
RPL24
FNDC3B
SCML4
HIST1H2AK
GYLTL1B
EEF1D
NCBP1
DEPTOR
RFC1
RNF169
RPL19
NACA
HMGB3
EIF2S3X
TRIM24
URI1
CRTC1
ARSB
RPLP2
NUTF2
MAZ
BORA
HK2
USP1
COTL1
STK39
ELAC2
FASN
NBEAL2
TXNL4A
SPATA13
CCL28
LDB1
HDGF
RPS11
KIF23
WDR46
CAMSAP1
AMOT
XYLB
ARHGAP11A
ASPM
KIF24
ERGIC1
HIST1H3G
HEATR1
RAD50
TCF3
RPL8
UBALD1
CPSF3
RPL27
RPS28
POMT1
CCT4
KHSRP
ECD
CCT6A
NONO
TXLNA
PHC1
TEAD1
AI464131
RP9
MANSC1
RPL41
RRP12
FAR2
EIF4B
FERMT1
SPAG5
SSBP3
1700017B05RIK
BC021891
HSF1
ACPL2
SENP1
ATAD2
RANGAP1
PPIA
RNF38
FOXP4
DDX39B
EIF3B
GLUL
HIST2H3C2
HNRNPU
EIF3F
PARVA
GIGYF1
NSUN2
ZFP629
MAML3
PAXIP1
PIK3R1
RPL29
EIF3I
GNPAT
MBNL3
RPL7A
ST6GALNAC2
LONP1
GPR56
PROSAPIP1
SMARCD2
NOP2
HIST2H3B
AMPD2
SLC7A1
RPL10
IARS
NFYA
ZFP609
MCM10
PPIF
NFIB
SLC38A1
ATXN7L1
PLCE1
HN1L
HNRNPL
ZFP664
EIF3L
CD81
TRP53I11
METAP2
MMP14
WNK2
USP36
DNAHC8
FRMD4B
RPL7L1
NUP214
H2AFZ
EIF2C1
EIF4A1
GLTSCR2
TMEM63A
PLXNA1
SF3B3
ARHGEF12
CCND2
FUS
UBA52
FKBP4
MLLT1
EGR3
ZFP454

## Sheet: Intestinal epithelial signaling
WNT-PCP_PATHWAY
Compiled from Bottcher et al. 2021 and Smith et al. 2020
FZD6
A0A140VJU3
A0A384N611
CELSR1
MED12
PSMB11
DVL3
PSMD11
PSMD12
PSMD9
PSMD14
WNT7A
DVL1
DVL2
PSMA7
WNT9B
PSMD3
FZD1
FZD7
GPC4
PSMD10
AP2A2
AP2A1
WNT11
WNT1
PFN1
PSMC3
PSMB1
WNT5A
PSMA1
PSMA2
PSMA3
PSMA4
WNT7B
PSMB8
PSMB9
PSMA5
PSMB4
PSMB6
PSMB5
ARRB2
RYK
PSMC2
PSMB10
PSMC4
PSMD8
PSMB3
PSMB2
PSMD7
AP2S1
DVL1P1
PSMD4
SEM1
PSMA6
CDC42
PSME3
RHOA
PSMC1
PSMC5
PSMC6
RAC1
AP2B1
SFRP2
CLTC
ROR1
ROR2
PSME1
TIAM1
PSMD2
PTK7
FZD5
FZD2
PSME4
PSMD6
PSMD5
GRHL3
FZD3
PRICKLE2
MAGI2
SFRP1
ARHGEF19
PSMA8
VANGL1
VANGL2
CELSR3
PSMF1
CTHRC1
AP2M1
PRICKLE1
PSMB7
PSMD1
SMURF2
SMURF1
CELSR2
PARD6A
PSME2
FZD4
PSMD13
SFRP5
DAAM1
GPC6
SCRIB
WNT5B
WASP
PAK1
PAK2
PAK3
JNK1
JNK2
JNK3
MAPK8
MAPK9
MAPK10
MAP3K11
WASF1
WASF2
ARP2
ARP3
NCK1
CYFIP2
BAIAP2
POR1
PIP5KI
PARD6
DMPK
PLD1

## Sheet: Intestinal epith. regeneration
DSS-induced colitis regenerating epithelium	Fetal epithelial gene signature	scRNA-seq cluster SSC2c “revival” cells	Clu+ “revival” cell signature	Composite injury-regeneration signature	Ascl2+ de-differentiating cell signature
Wang et al. 2019 (derived from Yui et al. 2018)	Wang et al. 2019 (derived from Mustata et al. 2013 and Yui et al. 2018)	Ayyaz et al. 2019	Ayyaz et al. 2019	Qu et al. 2021	Murata et al. 2020
1700056E22RIK	1110028F11RIK	MALAT1	PLEKHS1	AW112010	LAMB1
1810011O10RIK	1700007K13RIK	LY6D	PREP	BATF2	SPARCL1
ABI3BP	1700066B19RIK	CLU	KRT23	C3	TECTA
ACTA2	2210011C24RIK	CLDN4	SPRR2F	CAPG	COL2A1
ACTG2	4930461G14RIK	SPRR1A	DUSP1	CD74	PEX5L
ADAMDEC1	AAAS	AREG	NEK7	CDK11B	FJX1
ADAMTS1	ABCB1B	GSTA1	FBXO28	CXCL2	C5AR1
AKT3	ABCC4	TM4SF4	F3	D16ERTD472E	IGFBP2
ALDH1A3	ABCC5	LYPD8	PSMC4	DDAH1	COL11A2
ANTXR1	ABHD4	NEAT1	DTX4	DUOX2	CLDN6
ART2A-PS	ABI3	UBD	GAS5	DUOXA2	FSTL1
ASPN	ACSM3	CTSD	C330007P06RIK	EGLN3	SLC26A8
AW112010	ADAM9	REG3G	GNL3	EIF4E3	PLTP
B4GALNT1	AEN	CDKN1A	HK2	EPHA2	CDH3
BGN	AHNAK	GUCA2A	DDX18	GADD45G	SDR16C6
BMP4	AI467606	EMP1	IBTK	GPB7	KRTDAP
BMP5	AIM1	MUC3	DTNB	H2AB1	TGFB2
C1S1	AK1	MS4A10	FNDC3B	H2Q7	ITGA9
C3	AKAP13	GM42418	LDHB	HK2	CP
C4B	AKR1B10	AHNAK	ABRACL	HMOX1	SIX1
CALCB	AKR1B3	LAMC2	ACER3	HS3ST1	PCDHB11
CAR12	AKR1B8	SERPINB1A	RMI1	ICAM1	EYA1
CCL2	ALCAM	CDH1	FAF2	IDO1	CD36
CCL7	ANXA1	KRT19	CD9	IER3	FAM20C
CCL9	ANXA3	CDHR5	CYP51	IFI47	VCAM1
CD34	ANXA5	CCND2	WDR26	IGTP	TBX2
CD44	ANXA8	CLDN3	SPRR1A	IL4RA	FERMT2
CD74	AP1S3	CXADR	SPRED1	LPCAT4	KCNH2
CDH11	ARHGAP44	LGALS3	PLAUR	LRG1	DKK3
CKB	ARHGEF3	GSTA4	TMED5	LY6A	RTN1
CLCA3A2	ARHGEF4	F3	EDEM3	MECOM	DSE
CLCA4B	ARL1	CXCL16	TMEM43	MST1R	NRXN3
CLDN4	ARL4C	2210407C18RIK	TEX30	MYO9B	MEST
CLU	AVPI1	F11R	EDN1	PITPNM1	COL27A1
COL12A1	B9D1	XIST	MYOF	PKB4	ADAMTS13
COL1A1	BAIAP2	REG3B	PARP8	PLEC	LYPD6
COL3A1	BASP1	PRAP1	LAGE3	PLK2	FGF10
CTGF	BAX	GUCA2B	KRT16	REG3B	CYFIP2
CXCL1	BMP8B	ITM2B	PSRC1	REG3G	MFAP2
CXCL10	BOK	NUPR1	MED14	RHOF	COLGALT2
CXCL12	BTG2	ANXA1	SRP19	RIPK3	1810041L15RIK
CXCL2	CAMSAP2	BASP1	C1S1	RNF213	SOX10
CXCL5	CAPN2	KRT8	JADE1	S100A11	OTOG
DCN	CAR2	TOB1	TNIP3	SBNO2	SIX2
DDAH1	CCDC92	ITGB4	PPIA	SLC7A11	CD46
DHRS9	CCND1	CDH17	PTMA	SOCS1	FKBP10
DPT	CCND2	ANXA2	MATR3	SOCS3	PLA2G2D
DSG3	CCNG1	PLEC	AMOT	SPRR1A	MOXD1
DUOX2	CCP110	MS4A8A	PURB	SRGN	CMA1
DUOXA2	CD14	GSN	KDM6A	STAT1	PDGFB
ECM1	CD44		GPSM2	STAT2	ZFP658
EFEMP1	CD55		AIDA	SULF2	MEG3
EIF4E3	CD68		TEAD1	TAP1	C4B
EMP3	CD99L2		CD44	TGM2	CTGF
ERDR1	CDH13		ZFP36L1	TMC6	HSPB8
EREG	CDKN2A		FAM98A	TNFRSF1B	SCGB1B3
EYA2	CGNL1		LRP12	TRAFD1	SVAL3
F2R	CHRNB1		RBM4	TRIM15	ST6GALNAC1
F3	CKAP2		CCT3	TRIM40	TRPM3
FABP4	CLIC3		STOX2	UBD	DAZL
FABP5	CLU		RHAG	YWHAG	SIRPA
FBLN1	CNN2		SAT1	ZBP1	DLK1
FBN1	COL18A1		EXOC1	ZC3H7A	COX8B
FLNA	COL4A1		GBP8		NTN5
FN1	COL4A2		HMGCS1		SCGB2B7
GEM	CRIP2		RPS23		SCGB2B20
GJA1	CRYAB		TWF1		TLR6
GM10800	CTGF		ATRX		HEY1
GM21887	CTSH		NUP133		9030619P08RIK
GM23119	CXCL16		MSL3		REG4
GM23130	DAPK1		BC064078		CRYAB
GM24339	DCXR		NUCKS1		NOV
GM24494	DDAH1		KRT7		MPTX1
GM24616	DDIT4L		TMEM63B		ITPR1
GREM1	DUSP22		NOP2		SCN1B
GUCY1A3	DYRK3		WSB1		PRSS53
H2-AB1	E130012A19RIK		GT(ROSA)26SOR		BEST2
HEG1	ECM1		RALA		SVAL1
HIST1H2AI	ECSCR		CCND2		CCL6
HIST1H2BJ	EDA2R		RBBP7		FN3KRP
HIST1H3E	EFEMP1		TUG1		SPINK4
HOXB6	EFNA5		LXN		LYZ1
HSPA1A	EMP1		CASP1		CXCL2
HSPA1B	EMP2		PWWP2A		SMIM5
HSPB1	ENAH		AMER1		KCNMA1
HSPH1	ENDOD1		DCP2		RAMP1
ICAM1	EPHA4		DEGS1		CLPS
IER3	EPN3		CDC25A		GM1965
IFI27L2A	EPS8L1		MRS2		TTYH1
IFITM3	ERCC5		GSR		HPD
IGFBP3	EREG		NAXE		FZD9
IGFBP5	FABP5		EIF3A		SCARF2
IGFBP7	FAM129B		RPS15		GM9994
IGHM	FAM198B		SOX4		TPSG1
IGTP	FAM212B		ITGAV		CD83
IIGP1	FAM64A		SLBP		PLA2G2F
IL4RA	FAR1		FMNL2		PTPRO
IRF1	FBXW9		PARP11		SYTL2
ITGA2	FKBP9		S100A6		GPR20
ITPRIPL2	FLNC		CALM2		FCNA
KHDC1A	FLOT2		USP22		REP15
KRT13	FMNL2		CAPZA2		ST6GAL1
KRT14	FOSL1		NSMCE2		A4GNT
KRT15	FOXQ1		TSN		GM1123
KRT16	FRMD6		FLRT3		ABO
KRT6A	FUT2		H13		ANXA13
LAMA4	FXYD3		MBNL1		SLC12A8
LAMB1	G6PDX		SLC12A2		QSOX1
LAMC1	GATM		PRPSAP1		RNF39
LGALS1	GCNT1		NAT2		KCNE2
LPCAT4	GCNT3		MARVELD3		SPDEF
LRG1	GGTA1		USP7		SCNN1B
LTBP4	GJA1		DCTN6		TRIQK
LTF	GJB3		SNX3		CMAH
LUM	GLIPR1		IGBP1		HEPACAM2
LY6D	GLIS3		CXCL16		RASD2
MFAP5	GNAI1		KLHDC2		PIWIL4
MFSD2A	GOLGA2		CELF1		KLHDC8A
MGP	GPC1		TUBA1A		PPAP2A
MMP2	GPR137B		EIF1AX		MUC2
MMP7	GPX2		PPIC		COPZ2
MSN	GSN		RTN4		GDE1
MT-TC	GTSE1		PJA2		B3GALT2
MT-TP	HSPA1B		HNRNPDL		GAL3ST2
MYL7	HSPB1		SERINC1		SLC43A1
MYL9	HYAL1		TPMT		KDELR3
NOS2	ICAM1		MAP3K13		HGFAC
OGN	ID2		PSD		RBP4
OSMR	IER3		BIRC3		CHODL
PCOLCE	IFT57		RPL14		LRRC26
PDGFRA	IGFBP7		MRPL17		CREB3L4
PDLIM7	IL17RE		PPEF1		GM14207
PLA2G2A	IL1RN		DPYSL3		CGREF1
PLAT	IL33		ANO1		KLK1
PLAU	IL4RA		VANGL1		ATP2C2
PLAUR	ILDR1		RPS21		RASSF6
PLET1	INF2		MITD1		CIB2
PLOD2	ITGB4		4933423P22RIK		CMTM8
PLTP	KCNN4		EIF5		CCDC109B
POSTN	KIFC3		HES1		CD200R2
PPIC	KLRG2		CSDE1		DPYSL3
PPP1R15A	KRT18		TAOK1		CBFA2T3
PTGS2	KRT23		CD2AP		LIX1
RARRES2	KRT4		CCDC71L		ATOH1
RBP1	KRT7		1810019D21RIK		AGR2
RBPMS	LAMA3		QRICH1		BC016579
REG3B	LAMC2		ZFP326		TBC1D23
REG3G	LAPTM5		CYB561		WFDC17
RETNLB	LMNA		SMOX		TNFAIP8
RIPK3	LOR		VPS41		SLC22A15
RNU3A	LY6A		SPTSSA		CDK17
ROBO1	LY6D		LAMC2		HSD11B2
RPL13A	MAL		CFAP20		DNAJC10
RPL30	MBOAT1		CHRNB1		GPSM1
RPPH1	MCAM		ATF2		UPB1
RUNX2	MDM2		SOWAHB		RAP1GAP
S100A4	MGAT4C		TPM4		KIT
S100A8	MGMT		PABPN1		FKBP11
SAA3	MLKL		SOX9		IL11RA1
SCARNA17	MRAS		MDM2		IL11RA1
SEMA7A	MSANTD3		CNBP		TBC1D19
SERPINA3N	MSLN		KDM5A		SMIM14
SERPING1	MSN		ARCN1		NDRG1
SLC7A5	NCMAP		CLU		BACE2
SLPI	NFE2L3		RIPK4		NUPR1
SNORD100	NOXO1		PCGF6		MICAL1
SNORD104	OAS1F		CARMIL1		OIT1
SNORD17	OSBPL5		DCTN2		ERN2
SNORD35A	P2RY2		FAM135A		SMIM6
SNORD37	P2RY6		DUSP10		MCTP2
SPARC	PAQR8		ANXA1		SLC50A1
SPARCL1	PDLIM4		TAB3		AREL1
SPRR2H	PDLIM7		PRELID3B		WTIP
SULF2	PDRG1		CACYBP		PQLC3
SVEP1	PDZK1IP1		UBE2C		SLC9A3R2
SYNE1	PHLDA2		SH3GLB1		EBPL
TACSTD2	PHLDA3		DDHD1		TSPAN13
TAF1D	PIR		A230072E10RIK		SLC35G2
TGFBI	PLAT		TRIM7		HPN
TGM1	PLAUR		LSS		EEPD1
TGM2	PLCD3		SOCS5		SELM
TMEM181C-PS	PLEKHS1		PPP1R7		LIPH
TNC	PLK2		CHRAC1		TMED3
TNF	PMEPA1		ABI1		FUT4
TNFAIP3	PMM1		DIP2C		ZFP945
TNFRSF1B	PPIC		KTN1		GALNT12
TNFRSF8	PPL		GIGYF2		ASPH
TNFSF9	PRKAR1A		APLP2		ST3GAL6
TNIP3	PRKCDBP		PLEKHH1		TMEM263
TNS1	PRL2C3		ATP11B		GALNT7
TRIM40	PRSS22		RBMX2		SLC7A7
UBD	PSAPL1		ONECUT2		DNAJC12
VIM	PSCA		CTSD		TXNDC5
WFDC18	PSRC1		TUT7		APPL2
ZBP1	PTP4A3		FSD1		P2RX4
	RAB11FIP5		HSP90AA1		DUSP6
	RAB15		MBNL2		ST6GALNAC6
	RAB27B		LEPROTL1		HIST1H1C
	RBMS1		PRC1		GNA14
	RDH10		R3HDM4		TTC39A
	RGS19		LY6A		5330417C22RIK
	RHOD		STX7		SEC24A
	S100A11		FAM3A		MTF2
	S100A14		LOR		GALNT3
	S100A16		GM9800		C1GALT1
	S100A4		CNOT4		GALNT10
	S100A6		AP1G1		TC2N
	SAMD5		FNBP1L		SEL1L3
	SCEL		NAPG		ENPP5
	SCMH1		BCAP31		SCAMP1
	SERPINB11		MROH3		FXYD3
	SERPINB5		FERMT1		SEC24D
	SERPINB6B		PEX19		RASA4
	SERPINB9B		TANC1		HILPDA
	SFTPD		LUC7L3		PET100
	SGCB		PRKAA1		STIM2
	SH3BGRL2		HSP90AB1		HERPUD1
	SH3KBP1		SWT1		KDELR2
	SLC19A2		NCKAP1		TCTA
	SLC25A48		H2-AB1		PDXDC1
	SLC39A10		RPS27L		EID1
	SLC44A2		TPP2		2022-09-15
	SLC45A3		ZKSCAN6		FAM114A1
	SLC4A11		TMSB4X		LRIG3
	SLCO4A1		PNPT1		TNK2
	SLFN2		MVP		HEXA
	SORL1		GM13422		CD24A
	SOX21		S100A11		KCTD14
	SPATA6		RWDD1		CMPK1
	SPP1		JUP		CHPT1
	SPRR1A		VRK1		HDLBP
	SPTSSB		GM15773		SORL1
	SUOX		COPS5		FAM174B
	SYT8		PLS3		2310039H08RIK
	TACSTD2		CTSH		SH3BGR
	TBC1D2		PLEKHG3		SIL1
	TEAD4		CLCA4B		RAB3D
	TIMP2		STXBP3		TSTA3
	TINAGL1		HMGCR
	TLR4		ARPC4
	TMEM40		GM10123
	TMEM43		PSMA3
	TNFAIP8		DDX17
	TNNI2		ARPC3
	TNS4		PERP
	TPM2		2700062C07RIK
	TREX2		TIMM17A
	TRP53INP1		AREG
	TSPAN4		GLT8D1
	TSPAN6		OLFR1318
	TTC9		RTF2
	TUBB6		ZFHX3
	USP46		DLG1
	VAMP5		ZFP706
	VANGL1		RP2
	VNN1		RBPJ
	VSIG1		MKRN2OS
	WFDC2		ANP32E
	WNT4		BRCC3
	WWC2		EPHA4
	WWTR1		TMPO
	ZBTB32		KMT5B
	ZFP365		XPO5
	ZFP52		GM9888
	ZMAT3		GM13835
			ALDH6A1
			KRT19
			TOMM7
			TNFAIP1
			NOP58
			ARFGEF2
			GM7079
			SELENOI
			CALCB
			SMARCC1
			CXCL10
			SREK1IP1
			PRPS2
			RPL36A
			DSG2
			MAPRE1
			CETN2
			KRT18
			RPS24
			RPS11
			BASP1
			HDAC2
			MRPL9
			PABPC1
			ATP5G1
			CD24A
			SNRPD1
			ITGA6
			RPL18A
			PPFIBP2
			HNRNPK
			RPS4X
			ARID4A
			RBM25
			RPL23
			FOS
			CAPNS1
			IL1RN
			SLC35G1
			VMP1
			ARHGAP12
			EIF2S2
			RPS29
			RIC1
			ADAM10
			RPS25
			TSPO
			UBQLN1
			AHNAK
			CREB1
			TJP2
			RBP1
			DDX3X
			PROM1
			UGDH
			RFC3
			TMED9
			EEF1B2
			SERPINB5
			IRGM1
			GM10240
			UHRF1BP1L
			SENP2
			RPS13-PS1
			ABCC3
			IRF6
			BUD23
			BNIP3L
			SETD6
			MMP7
			SMIM15
			ATP6V1B2
			BAIAP2
			NIPAL2
			CCDC82
			ACTG1
			F11R
			CCDC58
			RPS25-PS1
			GM24715
			CUTC
			ARHGEF28
			LSM11
			MORF4L1
			YTHDF3
			SSR3
			DMBT1
			GM6382
			1110038F14RIK
			TRIM41
			SPTBN1
			TM4SF4
			DDIT4
			GNPAT
			FXYD3
			RPL31
			EIF1
			YWHAB
			DDX5
			RPS17
			CLDN4
			UBE2A
			SELENOP
			RPL39-PS
			LSM6
			RPS19
			PSCA
			RPS3A3
			RACK1
			BRIX1
			SLC4A4
			RANBP1
			ATP1A1
			PBDC1
			HMGB3
			VWA5A
			MRPL43
			SENP6
			CNN3
			CYLD
			MBOAT1
			RPS26
			SDC1
			MOB1A
			SIVA1
			RPS28
			GMDS
			DYNLL1
			GM20682
			NME1
			DNAJC15
			GM10288
			EDF1
			NONO
			TMA7
			KIF20B
			GM9892
			RPL12
			S100A16
			EXOSC9
			PFDN2
			FOXP1
			TOMM20
			GM6485
			IIGP1
			GM10263
			RPL32
			GM15500
			EEF1G
			GM16580
			ARF1
			TPM3
			CCL20
			GM5963
			PUM2
			MIS12
			CDC42BPG
			IFITM3
			MRPL18
			2410006H16RIK
